# Supplementary material for: Reconstruction and Validation of a Genome-Scale Metabolic Model for the Filamentous Fungus Neurospora crassa Using FARM
Source: PLoS Comput Biol. 2013 Jul 18;9(7):e1003126. doi: 10.1371/journal.pcbi.1003126 (PMC3730674; doi:10.1371/journal.pcbi.1003126)
Supplement: Dataset S1 — iJDZ836 SBML. (XML) [file pcbi.1003126.s001.xml]

<?xml version="1.0" encoding="UTF-8"?>
<sbml xmlns="http://www.sbml.org/sbml/level2" level="2" version="1">
  <model id="iJDZ836">
    <listOfUnitDefinitions>
      <unitDefinition id="mmol_per_gDW_per_hr">
        <listOfUnits>
          <unit kind="mole" scale="-3"/>
          <unit kind="second" exponent="-1" multiplier="0.000277777777777778"/>
        </listOfUnits>
      </unitDefinition>
    </listOfUnitDefinitions>
    <listOfCompartments>
      <compartment id="CCO__45__CYTOSOL" name="cytosol" size="1"/>
      <compartment id="CCO__45__VAC__45__MEM" name="vacuolar membrane" size="2"/>
      <compartment id="CCO__45__PERI__45__FUNGI" name="periplasmic space (sensu Fungi)" size="3"/>
      <compartment id="CCO__45__VAC__45__LUM" name="vacuolar lumen" size="4"/>
      <compartment id="CCO__45__NUC__45__LUM" name="nuclear lumen" size="5"/>
      <compartment id="CCO__45__GLYOXYSOME" name="glyoxysome" size="6"/>
      <compartment id="CCO__45__MIT" name="mitochondrial lumen" size="7"/>
      <compartment id="CCO__45__PM__45__FUNGI" name="plasma membrane (sensu Fungi)" size="8"/>
      <compartment id="CCO__45__EXTRACELLULAR" name="extracellular space" size="9"/>
    </listOfCompartments>
    <listOfSpecies>
      <species metaid="GLUCONATE" id="M_GLUCONATE__91__CCO__45__EXTRACELLULAR__93__" name="D-gluconate" compartment="CCO__45__EXTRACELLULAR" initialAmount="1" charge="0">
        <notes>
          <html xmlns="http://www.w3.org/1999/xhtml">
            <p>FORMULA: H11O7C6</p>
            <p>BIOCYC:  GLUCONATE</p>
            <p>CHARGE:  0</p>
            <p>KEGG:    C00257</p>
          </html>
        </notes>
        <annotation>
          <rdf:RDF xmlns:rdf="http://www.w3.org/1999/02/22-rdf-syntax-ns#" xmlns:bqbiol="http://biomodels.net/biology-qualifiers/">
            <rdf:Description rdf:about="#GLUCONATE">
              <bqbiol:is>
                <rdf:Bag>
                  <rdf:li rdf:resource="urn:miriam:biocyc:NC10:GLUCONATE"/>
                </rdf:Bag>
              </bqbiol:is>
            </rdf:Description>
            <rdf:Description rdf:about="#GLUCONATE">
              <in:inchi xmlns:in="http://biomodels.net/inchi" metaid="#GLUCONATE">InChI=1S/C6H12O7/c7-1-2(8)3(9)4(10)5(11)6(12)13/h2-5,7-11H,1H2,(H,12,13)/p-1/t2-,3-,4+,5-/m1/s1</in:inchi>
            </rdf:Description>
          </rdf:RDF>
        </annotation>
      </species>
      <species metaid="HCO3" id="M_HCO3__91__CCO__45__EXTRACELLULAR__93__" name="bicarbonate" compartment="CCO__45__EXTRACELLULAR" initialAmount="1" charge="-1">
        <notes>
          <html xmlns="http://www.w3.org/1999/xhtml">
            <p>FORMULA: H1O3C1</p>
            <p>BIOCYC:  HCO3</p>
            <p>CHARGE:  -1</p>
            <p>KEGG:    C00288</p>
          </html>
        </notes>
        <annotation>
          <rdf:RDF xmlns:rdf="http://www.w3.org/1999/02/22-rdf-syntax-ns#" xmlns:bqbiol="http://biomodels.net/biology-qualifiers/">
            <rdf:Description rdf:about="#HCO3">
              <bqbiol:is>
                <rdf:Bag>
                  <rdf:li rdf:resource="urn:miriam:biocyc:NC10:HCO3"/>
                </rdf:Bag>
              </bqbiol:is>
            </rdf:Description>
            <rdf:Description rdf:about="#HCO3">
              <in:inchi xmlns:in="http://biomodels.net/inchi" metaid="#HCO3">InChI=1S/CH2O3/c2-1(3)4/h(H2,2,3,4)/p-1</in:inchi>
            </rdf:Description>
          </rdf:RDF>
        </annotation>
      </species>
      <species metaid="MANNITOL" id="M_MANNITOL__91__CCO__45__EXTRACELLULAR__93__" name="D-mannitol" compartment="CCO__45__EXTRACELLULAR" initialAmount="1" charge="0">
        <notes>
          <html xmlns="http://www.w3.org/1999/xhtml">
            <p>FORMULA: H14O6C6</p>
            <p>BIOCYC:  MANNITOL</p>
            <p>CHARGE:  0</p>
            <p>KEGG:    C00392</p>
          </html>
        </notes>
        <annotation>
          <rdf:RDF xmlns:rdf="http://www.w3.org/1999/02/22-rdf-syntax-ns#" xmlns:bqbiol="http://biomodels.net/biology-qualifiers/">
            <rdf:Description rdf:about="#MANNITOL">
              <bqbiol:is>
                <rdf:Bag>
                  <rdf:li rdf:resource="urn:miriam:biocyc:NC10:MANNITOL"/>
                </rdf:Bag>
              </bqbiol:is>
            </rdf:Description>
            <rdf:Description rdf:about="#MANNITOL">
              <in:inchi xmlns:in="http://biomodels.net/inchi" metaid="#MANNITOL">InChI=1S/C6H14O6/c7-1-3(9)5(11)6(12)4(10)2-8/h3-12H,1-2H2/t3-,4-,5-,6-/m1/s1</in:inchi>
            </rdf:Description>
          </rdf:RDF>
        </annotation>
      </species>
      <species metaid="SORBITOL" id="M_SORBITOL__91__CCO__45__EXTRACELLULAR__93__" name="D-sorbitol" compartment="CCO__45__EXTRACELLULAR" initialAmount="1" charge="0">
        <notes>
          <html xmlns="http://www.w3.org/1999/xhtml">
            <p>FORMULA: H14O6C6</p>
            <p>BIOCYC:  SORBITOL</p>
            <p>CHARGE:  0</p>
            <p>KEGG:    C00794</p>
          </html>
        </notes>
        <annotation>
          <rdf:RDF xmlns:rdf="http://www.w3.org/1999/02/22-rdf-syntax-ns#" xmlns:bqbiol="http://biomodels.net/biology-qualifiers/">
            <rdf:Description rdf:about="#SORBITOL">
              <bqbiol:is>
                <rdf:Bag>
                  <rdf:li rdf:resource="urn:miriam:biocyc:NC10:SORBITOL"/>
                </rdf:Bag>
              </bqbiol:is>
            </rdf:Description>
            <rdf:Description rdf:about="#SORBITOL">
              <in:inchi xmlns:in="http://biomodels.net/inchi" metaid="#SORBITOL">InChI=1S/C6H14O6/c7-1-3(9)5(11)6(12)4(10)2-8/h3-12H,1-2H2/t3-,4+,5-,6-/m1/s1</in:inchi>
            </rdf:Description>
          </rdf:RDF>
        </annotation>
      </species>
      <species metaid="DIHYDROXYACETONE" id="M_DIHYDROXYACETONE__91__CCO__45__EXTRACELLULAR__93__" name="dihydroxy-acetone" compartment="CCO__45__EXTRACELLULAR" initialAmount="1" charge="0">
        <notes>
          <html xmlns="http://www.w3.org/1999/xhtml">
            <p>FORMULA: H6C3O3</p>
            <p>BIOCYC:  DIHYDROXYACETONE</p>
            <p>CHARGE:  0</p>
            <p>KEGG:    C00184</p>
          </html>
        </notes>
        <annotation>
          <rdf:RDF xmlns:rdf="http://www.w3.org/1999/02/22-rdf-syntax-ns#" xmlns:bqbiol="http://biomodels.net/biology-qualifiers/">
            <rdf:Description rdf:about="#DIHYDROXYACETONE">
              <bqbiol:is>
                <rdf:Bag>
                  <rdf:li rdf:resource="urn:miriam:biocyc:NC10:DIHYDROXYACETONE"/>
                </rdf:Bag>
              </bqbiol:is>
            </rdf:Description>
            <rdf:Description rdf:about="#DIHYDROXYACETONE">
              <in:inchi xmlns:in="http://biomodels.net/inchi" metaid="#DIHYDROXYACETONE">InChI=1S/C3H6O3/c4-1-3(6)2-5/h4-5H,1-2H2</in:inchi>
            </rdf:Description>
          </rdf:RDF>
        </annotation>
      </species>
      <species metaid="GLYCERALD" id="M_GLYCERALD__91__CCO__45__EXTRACELLULAR__93__" name="D-glyceraldehyde" compartment="CCO__45__EXTRACELLULAR" initialAmount="1" charge="0">
        <notes>
          <html xmlns="http://www.w3.org/1999/xhtml">
            <p>FORMULA: H6C3O3</p>
            <p>BIOCYC:  GLYCERALD</p>
            <p>CHARGE:  0</p>
            <p>KEGG:    C00577</p>
          </html>
        </notes>
        <annotation>
          <rdf:RDF xmlns:rdf="http://www.w3.org/1999/02/22-rdf-syntax-ns#" xmlns:bqbiol="http://biomodels.net/biology-qualifiers/">
            <rdf:Description rdf:about="#GLYCERALD">
              <bqbiol:is>
                <rdf:Bag>
                  <rdf:li rdf:resource="urn:miriam:biocyc:NC10:GLYCERALD"/>
                </rdf:Bag>
              </bqbiol:is>
            </rdf:Description>
            <rdf:Description rdf:about="#GLYCERALD">
              <in:inchi xmlns:in="http://biomodels.net/inchi" metaid="#GLYCERALD">InChI=1S/C3H6O3/c4-1-3(6)2-5/h1,3,5-6H,2H2/t3-/m0/s1</in:inchi>
            </rdf:Description>
          </rdf:RDF>
        </annotation>
      </species>
      <species metaid="N-ACETYL-D-GLUCOSAMINE-1-P" id="M_N__45__ACETYL__45__D__45__GLUCOSAMINE__45__1__45__P__91__CCO__45__EXTRACELLULAR__93__" name="N-acetyl-glucosamine-1-phosphate" compartment="CCO__45__EXTRACELLULAR" initialAmount="1" charge="0">
        <notes>
          <html xmlns="http://www.w3.org/1999/xhtml">
            <p>FORMULA: H14P1N1O9C8</p>
            <p>BIOCYC:  N-ACETYL-D-GLUCOSAMINE-1-P</p>
            <p>CHARGE:  0</p>
            <p>KEGG:    C04256</p>
          </html>
        </notes>
        <annotation>
          <rdf:RDF xmlns:rdf="http://www.w3.org/1999/02/22-rdf-syntax-ns#" xmlns:bqbiol="http://biomodels.net/biology-qualifiers/">
            <rdf:Description rdf:about="#N-ACETYL-D-GLUCOSAMINE-1-P">
              <bqbiol:is>
                <rdf:Bag>
                  <rdf:li rdf:resource="urn:miriam:biocyc:NC10:N-ACETYL-D-GLUCOSAMINE-1-P"/>
                </rdf:Bag>
              </bqbiol:is>
            </rdf:Description>
            <rdf:Description rdf:about="#N-ACETYL-D-GLUCOSAMINE-1-P">
              <in:inchi xmlns:in="http://biomodels.net/inchi" metaid="#N-ACETYL-D-GLUCOSAMINE-1-P">InChI=1S/C8H16NO9P/c1-3(11)9-5-7(13)6(12)4(2-10)17-8(5)18-19(14,15)16/h4-8,10,12-13H,2H2,1H3,(H,9,11)(H2,14,15,16)/p-2/t4-,5-,6-,7-,8-/m1/s1</in:inchi>
            </rdf:Description>
          </rdf:RDF>
        </annotation>
      </species>
      <species metaid="BETA-L-ARABINOSE" id="M_BETA__45__L__45__ARABINOSE__91__CCO__45__EXTRACELLULAR__93__" name="beta-L-arabinopyranose" compartment="CCO__45__EXTRACELLULAR" initialAmount="1" charge="0">
        <notes>
          <html xmlns="http://www.w3.org/1999/xhtml">
            <p>FORMULA: H10O5C5</p>
            <p>BIOCYC:  BETA-L-ARABINOSE</p>
            <p>CHARGE:  0</p>
            <p>KEGG:    </p>
          </html>
        </notes>
        <annotation>
          <rdf:RDF xmlns:rdf="http://www.w3.org/1999/02/22-rdf-syntax-ns#" xmlns:bqbiol="http://biomodels.net/biology-qualifiers/">
            <rdf:Description rdf:about="#BETA-L-ARABINOSE">
              <bqbiol:is>
                <rdf:Bag>
                  <rdf:li rdf:resource="urn:miriam:biocyc:NC10:BETA-L-ARABINOSE"/>
                </rdf:Bag>
              </bqbiol:is>
            </rdf:Description>
            <rdf:Description rdf:about="#BETA-L-ARABINOSE">
              <in:inchi xmlns:in="http://biomodels.net/inchi" metaid="#BETA-L-ARABINOSE">InChI=1S/C5H10O5/c6-2-1-10-5(9)4(8)3(2)7/h2-9H,1H2/t2-,3-,4?,5?/m0/s1</in:inchi>
            </rdf:Description>
          </rdf:RDF>
        </annotation>
      </species>
      <species id="M_BETA__45__L__45__ARABINOSE" name="beta-L-arabinopyranose" compartment="CCO__45__CYTOSOL" initialAmount="1" charge="0">
        <notes>
          <html xmlns="http://www.w3.org/1999/xhtml">
            <p>FORMULA: H10O5C5</p>
            <p>BIOCYC:  BETA-L-ARABINOSE</p>
            <p>CHARGE:  0</p>
            <p>KEGG:    </p>
          </html>
        </notes>
        <annotation>
          <rdf:RDF xmlns:rdf="http://www.w3.org/1999/02/22-rdf-syntax-ns#" xmlns:bqbiol="http://biomodels.net/biology-qualifiers/">
            <rdf:Description rdf:about="#">
              <bqbiol:is>
                <rdf:Bag>
                  <rdf:li rdf:resource="urn:miriam:biocyc:NC10:BETA-L-ARABINOSE"/>
                </rdf:Bag>
              </bqbiol:is>
            </rdf:Description>
            <rdf:Description rdf:about="#BETA-L-ARABINOSE">
              <in:inchi xmlns:in="http://biomodels.net/inchi" metaid="#BETA-L-ARABINOSE">InChI=1S/C5H10O5/c6-2-1-10-5(9)4(8)3(2)7/h2-9H,1H2/t2-,3-,4?,5?/m0/s1</in:inchi>
            </rdf:Description>
          </rdf:RDF>
        </annotation>
      </species>
      <species metaid="D-XYLULOSE" id="M_D__45__XYLULOSE__91__CCO__45__EXTRACELLULAR__93__" name="D-xylulose" compartment="CCO__45__EXTRACELLULAR" initialAmount="1" charge="0">
        <notes>
          <html xmlns="http://www.w3.org/1999/xhtml">
            <p>FORMULA: H10C5O5</p>
            <p>BIOCYC:  D-XYLULOSE</p>
            <p>CHARGE:  0</p>
            <p>KEGG:    C00310</p>
          </html>
        </notes>
        <annotation>
          <rdf:RDF xmlns:rdf="http://www.w3.org/1999/02/22-rdf-syntax-ns#" xmlns:bqbiol="http://biomodels.net/biology-qualifiers/">
            <rdf:Description rdf:about="#D-XYLULOSE">
              <bqbiol:is>
                <rdf:Bag>
                  <rdf:li rdf:resource="urn:miriam:biocyc:NC10:D-XYLULOSE"/>
                </rdf:Bag>
              </bqbiol:is>
            </rdf:Description>
            <rdf:Description rdf:about="#D-XYLULOSE">
              <in:inchi xmlns:in="http://biomodels.net/inchi" metaid="#D-XYLULOSE">InChI=1S/C5H10O5/c6-1-3(8)5(10)4(9)2-7/h3,5-8,10H,1-2H2/t3-,5+/m1/s1</in:inchi>
            </rdf:Description>
          </rdf:RDF>
        </annotation>
      </species>
      <species metaid="CPD-10330" id="M_CPD__45__10330__91__CCO__45__EXTRACELLULAR__93__" name="alpha-D-ribofuranose" compartment="CCO__45__EXTRACELLULAR" initialAmount="1" charge="0">
        <notes>
          <html xmlns="http://www.w3.org/1999/xhtml">
            <p>FORMULA: H10C5O5</p>
            <p>BIOCYC:  CPD-10330</p>
            <p>CHARGE:  0</p>
            <p>KEGG:    C00121</p>
          </html>
        </notes>
        <annotation>
          <rdf:RDF xmlns:rdf="http://www.w3.org/1999/02/22-rdf-syntax-ns#" xmlns:bqbiol="http://biomodels.net/biology-qualifiers/">
            <rdf:Description rdf:about="#CPD-10330">
              <bqbiol:is>
                <rdf:Bag>
                  <rdf:li rdf:resource="urn:miriam:biocyc:NC10:CPD-10330"/>
                </rdf:Bag>
              </bqbiol:is>
            </rdf:Description>
            <rdf:Description rdf:about="#CPD-10330">
              <in:inchi xmlns:in="http://biomodels.net/inchi" metaid="#CPD-10330">InChI=1S/C5H10O5/c6-1-2-3(7)4(8)5(9)10-2/h2-9H,1H2/t2-,3-,4-,5?/m1/s1</in:inchi>
            </rdf:Description>
          </rdf:RDF>
        </annotation>
      </species>
      <species metaid="CPD0-1108" id="M_CPD0__45__1108__91__CCO__45__EXTRACELLULAR__93__" name="beta-D-ribofuranose" compartment="CCO__45__EXTRACELLULAR" initialAmount="1" charge="0">
        <notes>
          <html xmlns="http://www.w3.org/1999/xhtml">
            <p>FORMULA: H10O5C5</p>
            <p>BIOCYC:  CPD0-1108</p>
            <p>CHARGE:  0</p>
            <p>KEGG:    C16639</p>
          </html>
        </notes>
        <annotation>
          <rdf:RDF xmlns:rdf="http://www.w3.org/1999/02/22-rdf-syntax-ns#" xmlns:bqbiol="http://biomodels.net/biology-qualifiers/">
            <rdf:Description rdf:about="#CPD0-1108">
              <bqbiol:is>
                <rdf:Bag>
                  <rdf:li rdf:resource="urn:miriam:biocyc:NC10:CPD0-1108"/>
                </rdf:Bag>
              </bqbiol:is>
            </rdf:Description>
            <rdf:Description rdf:about="#CPD0-1108">
              <in:inchi xmlns:in="http://biomodels.net/inchi" metaid="#CPD0-1108">InChI=1S/C5H10O5/c6-1-2-3(7)4(8)5(9)10-2/h2-9H,1H2/t2-,3-,4-,5-/m1/s1</in:inchi>
            </rdf:Description>
          </rdf:RDF>
        </annotation>
      </species>
      <species metaid="CPD0-1110" id="M_CPD0__45__1110__91__CCO__45__EXTRACELLULAR__93__" name="beta-D-ribopyranose" compartment="CCO__45__EXTRACELLULAR" initialAmount="1" charge="0">
        <notes>
          <html xmlns="http://www.w3.org/1999/xhtml">
            <p>FORMULA: H10O5C5</p>
            <p>BIOCYC:  CPD0-1110</p>
            <p>CHARGE:  0</p>
            <p>KEGG:    C08353</p>
          </html>
        </notes>
        <annotation>
          <rdf:RDF xmlns:rdf="http://www.w3.org/1999/02/22-rdf-syntax-ns#" xmlns:bqbiol="http://biomodels.net/biology-qualifiers/">
            <rdf:Description rdf:about="#CPD0-1110">
              <bqbiol:is>
                <rdf:Bag>
                  <rdf:li rdf:resource="urn:miriam:biocyc:NC10:CPD0-1110"/>
                </rdf:Bag>
              </bqbiol:is>
            </rdf:Description>
            <rdf:Description rdf:about="#CPD0-1110">
              <in:inchi xmlns:in="http://biomodels.net/inchi" metaid="#CPD0-1110">InChI=1S/C5H10O5/c6-2-1-10-5(9)4(8)3(2)7/h2-9H,1H2/t2-,3-,4-,5-/m1/s1</in:inchi>
            </rdf:Description>
          </rdf:RDF>
        </annotation>
      </species>
      <species metaid="L-XYLULOSE" id="M_L__45__XYLULOSE__91__CCO__45__EXTRACELLULAR__93__" name="L-xylulose" compartment="CCO__45__EXTRACELLULAR" initialAmount="1" charge="0">
        <notes>
          <html xmlns="http://www.w3.org/1999/xhtml">
            <p>FORMULA: H10C5O5</p>
            <p>BIOCYC:  L-XYLULOSE</p>
            <p>CHARGE:  0</p>
            <p>KEGG:    C00312</p>
          </html>
        </notes>
        <annotation>
          <rdf:RDF xmlns:rdf="http://www.w3.org/1999/02/22-rdf-syntax-ns#" xmlns:bqbiol="http://biomodels.net/biology-qualifiers/">
            <rdf:Description rdf:about="#L-XYLULOSE">
              <bqbiol:is>
                <rdf:Bag>
                  <rdf:li rdf:resource="urn:miriam:biocyc:NC10:L-XYLULOSE"/>
                </rdf:Bag>
              </bqbiol:is>
            </rdf:Description>
            <rdf:Description rdf:about="#L-XYLULOSE">
              <in:inchi xmlns:in="http://biomodels.net/inchi" metaid="#L-XYLULOSE">InChI=1S/C5H10O5/c6-1-3(8)5(10)4(9)2-7/h3,5-8,10H,1-2H2/t3-,5+/m0/s1</in:inchi>
            </rdf:Description>
          </rdf:RDF>
        </annotation>
      </species>
      <species metaid="ALA-GLY" id="M_ALA__45__GLY__91__CCO__45__EXTRACELLULAR__93__" name="ala-gly" compartment="CCO__45__EXTRACELLULAR" initialAmount="1" charge="0">
        <notes>
          <html xmlns="http://www.w3.org/1999/xhtml">
            <p>FORMULA: H10O3N2C5</p>
            <p>BIOCYC:  ALA-GLY</p>
            <p>CHARGE:  0</p>
            <p>KEGG:    </p>
          </html>
        </notes>
        <annotation>
          <rdf:RDF xmlns:rdf="http://www.w3.org/1999/02/22-rdf-syntax-ns#" xmlns:bqbiol="http://biomodels.net/biology-qualifiers/">
            <rdf:Description rdf:about="#ALA-GLY">
              <bqbiol:is>
                <rdf:Bag>
                  <rdf:li rdf:resource="urn:miriam:biocyc:NC10:ALA-GLY"/>
                </rdf:Bag>
              </bqbiol:is>
            </rdf:Description>
            <rdf:Description rdf:about="#ALA-GLY">
              <in:inchi xmlns:in="http://biomodels.net/inchi" metaid="#ALA-GLY">InChI=1S/C5H10N2O3/c1-3(6)5(10)7-2-4(8)9/h3H,2,6H2,1H3,(H,7,10)(H,8,9)/t3-/m0/s1</in:inchi>
            </rdf:Description>
          </rdf:RDF>
        </annotation>
      </species>
      <species metaid="CPD-10814" id="M_CPD__45__10814__91__CCO__45__EXTRACELLULAR__93__" name="glycylproline" compartment="CCO__45__EXTRACELLULAR" initialAmount="1" charge="0">
        <notes>
          <html xmlns="http://www.w3.org/1999/xhtml">
            <p>FORMULA: H12O3C7N2</p>
            <p>BIOCYC:  CPD-10814</p>
            <p>CHARGE:  0</p>
            <p>KEGG:    </p>
          </html>
        </notes>
        <annotation>
          <rdf:RDF xmlns:rdf="http://www.w3.org/1999/02/22-rdf-syntax-ns#" xmlns:bqbiol="http://biomodels.net/biology-qualifiers/">
            <rdf:Description rdf:about="#CPD-10814">
              <bqbiol:is>
                <rdf:Bag>
                  <rdf:li rdf:resource="urn:miriam:biocyc:NC10:CPD-10814"/>
                </rdf:Bag>
              </bqbiol:is>
            </rdf:Description>
            <rdf:Description rdf:about="#CPD-10814">
              <in:inchi xmlns:in="http://biomodels.net/inchi" metaid="#CPD-10814">InChI=1S/C7H12N2O3/c8-4-6(10)9-3-1-2-5(9)7(11)12/h5H,1-4,8H2,(H,11,12)</in:inchi>
            </rdf:Description>
          </rdf:RDF>
        </annotation>
      </species>
      <species metaid="CPD-13393" id="M_CPD__45__13393__91__CCO__45__EXTRACELLULAR__93__" name="gly-met" compartment="CCO__45__EXTRACELLULAR" initialAmount="1" charge="0">
        <notes>
          <html xmlns="http://www.w3.org/1999/xhtml">
            <p>FORMULA: H14S1O3N2C7</p>
            <p>BIOCYC:  CPD-13393</p>
            <p>CHARGE:  0</p>
            <p>KEGG:    </p>
          </html>
        </notes>
        <annotation>
          <rdf:RDF xmlns:rdf="http://www.w3.org/1999/02/22-rdf-syntax-ns#" xmlns:bqbiol="http://biomodels.net/biology-qualifiers/">
            <rdf:Description rdf:about="#CPD-13393">
              <bqbiol:is>
                <rdf:Bag>
                  <rdf:li rdf:resource="urn:miriam:biocyc:NC10:CPD-13393"/>
                </rdf:Bag>
              </bqbiol:is>
            </rdf:Description>
            <rdf:Description rdf:about="#CPD-13393">
              <in:inchi xmlns:in="http://biomodels.net/inchi" metaid="#CPD-13393">InChI=1S/C7H14N2O3S/c1-13-3-2-5(7(11)12)9-6(10)4-8/h5H,2-4,8H2,1H3,(H,9,10)(H,11,12)</in:inchi>
            </rdf:Description>
          </rdf:RDF>
        </annotation>
      </species>
      <species metaid="CPD-13394" id="M_CPD__45__13394__91__CCO__45__EXTRACELLULAR__93__" name="gly-gln" compartment="CCO__45__EXTRACELLULAR" initialAmount="1" charge="0">
        <notes>
          <html xmlns="http://www.w3.org/1999/xhtml">
            <p>FORMULA: H13O4N3C7</p>
            <p>BIOCYC:  CPD-13394</p>
            <p>CHARGE:  0</p>
            <p>KEGG:    </p>
          </html>
        </notes>
        <annotation>
          <rdf:RDF xmlns:rdf="http://www.w3.org/1999/02/22-rdf-syntax-ns#" xmlns:bqbiol="http://biomodels.net/biology-qualifiers/">
            <rdf:Description rdf:about="#CPD-13394">
              <bqbiol:is>
                <rdf:Bag>
                  <rdf:li rdf:resource="urn:miriam:biocyc:NC10:CPD-13394"/>
                </rdf:Bag>
              </bqbiol:is>
            </rdf:Description>
            <rdf:Description rdf:about="#CPD-13394">
              <in:inchi xmlns:in="http://biomodels.net/inchi" metaid="#CPD-13394">InChI=1S/C7H13N3O4/c8-3-6(12)10-4(7(13)14)1-2-5(9)11/h4H,1-3,8H2,(H2,9,11)(H,10,12)(H,13,14)</in:inchi>
            </rdf:Description>
          </rdf:RDF>
        </annotation>
      </species>
      <species metaid="CPD-13395" id="M_CPD__45__13395__91__CCO__45__EXTRACELLULAR__93__" name="gly-asn" compartment="CCO__45__EXTRACELLULAR" initialAmount="1" charge="0">
        <notes>
          <html xmlns="http://www.w3.org/1999/xhtml">
            <p>FORMULA: H11O4N3C6</p>
            <p>BIOCYC:  CPD-13395</p>
            <p>CHARGE:  0</p>
            <p>KEGG:    </p>
          </html>
        </notes>
        <annotation>
          <rdf:RDF xmlns:rdf="http://www.w3.org/1999/02/22-rdf-syntax-ns#" xmlns:bqbiol="http://biomodels.net/biology-qualifiers/">
            <rdf:Description rdf:about="#CPD-13395">
              <bqbiol:is>
                <rdf:Bag>
                  <rdf:li rdf:resource="urn:miriam:biocyc:NC10:CPD-13395"/>
                </rdf:Bag>
              </bqbiol:is>
            </rdf:Description>
            <rdf:Description rdf:about="#CPD-13395">
              <in:inchi xmlns:in="http://biomodels.net/inchi" metaid="#CPD-13395">InChI=1S/C6H11N3O4/c7-2-5(11)9-3(6(12)13)1-4(8)10/h3H,1-2,7H2,(H2,8,10)(H,9,11)(H,12,13)</in:inchi>
            </rdf:Description>
          </rdf:RDF>
        </annotation>
      </species>
      <species metaid="CPD-13397" id="M_CPD__45__13397__91__CCO__45__EXTRACELLULAR__93__" name="ala-thr" compartment="CCO__45__EXTRACELLULAR" initialAmount="1" charge="0">
        <notes>
          <html xmlns="http://www.w3.org/1999/xhtml">
            <p>FORMULA: H14N2C7O4</p>
            <p>BIOCYC:  CPD-13397</p>
            <p>CHARGE:  0</p>
            <p>KEGG:    </p>
          </html>
        </notes>
        <annotation>
          <rdf:RDF xmlns:rdf="http://www.w3.org/1999/02/22-rdf-syntax-ns#" xmlns:bqbiol="http://biomodels.net/biology-qualifiers/">
            <rdf:Description rdf:about="#CPD-13397">
              <bqbiol:is>
                <rdf:Bag>
                  <rdf:li rdf:resource="urn:miriam:biocyc:NC10:CPD-13397"/>
                </rdf:Bag>
              </bqbiol:is>
            </rdf:Description>
            <rdf:Description rdf:about="#CPD-13397">
              <in:inchi xmlns:in="http://biomodels.net/inchi" metaid="#CPD-13397">InChI=1S/C7H14N2O4/c1-3(8)6(11)9-5(4(2)10)7(12)13/h3-5,10H,8H2,1-2H3,(H,9,11)(H,12,13)/t3?,4-,5?/m1/s1</in:inchi>
            </rdf:Description>
          </rdf:RDF>
        </annotation>
      </species>
      <species metaid="CPD-13398" id="M_CPD__45__13398__91__CCO__45__EXTRACELLULAR__93__" name="ala-leu" compartment="CCO__45__EXTRACELLULAR" initialAmount="1" charge="0">
        <notes>
          <html xmlns="http://www.w3.org/1999/xhtml">
            <p>FORMULA: H18N2C9O3</p>
            <p>BIOCYC:  CPD-13398</p>
            <p>CHARGE:  0</p>
            <p>KEGG:    </p>
          </html>
        </notes>
        <annotation>
          <rdf:RDF xmlns:rdf="http://www.w3.org/1999/02/22-rdf-syntax-ns#" xmlns:bqbiol="http://biomodels.net/biology-qualifiers/">
            <rdf:Description rdf:about="#CPD-13398">
              <bqbiol:is>
                <rdf:Bag>
                  <rdf:li rdf:resource="urn:miriam:biocyc:NC10:CPD-13398"/>
                </rdf:Bag>
              </bqbiol:is>
            </rdf:Description>
            <rdf:Description rdf:about="#CPD-13398">
              <in:inchi xmlns:in="http://biomodels.net/inchi" metaid="#CPD-13398">InChI=1S/C9H18N2O3/c1-5(2)4-7(9(13)14)11-8(12)6(3)10/h5-7H,4,10H2,1-3H3,(H,11,12)(H,13,14)</in:inchi>
            </rdf:Description>
          </rdf:RDF>
        </annotation>
      </species>
      <species metaid="CPD-13401" id="M_CPD__45__13401__91__CCO__45__EXTRACELLULAR__93__" name="ala-his" compartment="CCO__45__EXTRACELLULAR" initialAmount="1" charge="0">
        <notes>
          <html xmlns="http://www.w3.org/1999/xhtml">
            <p>FORMULA: H14O3C9N4</p>
            <p>BIOCYC:  CPD-13401</p>
            <p>CHARGE:  0</p>
            <p>KEGG:    </p>
          </html>
        </notes>
        <annotation>
          <rdf:RDF xmlns:rdf="http://www.w3.org/1999/02/22-rdf-syntax-ns#" xmlns:bqbiol="http://biomodels.net/biology-qualifiers/">
            <rdf:Description rdf:about="#CPD-13401">
              <bqbiol:is>
                <rdf:Bag>
                  <rdf:li rdf:resource="urn:miriam:biocyc:NC10:CPD-13401"/>
                </rdf:Bag>
              </bqbiol:is>
            </rdf:Description>
            <rdf:Description rdf:about="#CPD-13401">
              <in:inchi xmlns:in="http://biomodels.net/inchi" metaid="#CPD-13401">InChI=1S/C9H14N4O3/c1-5(10)8(14)13-7(9(15)16)2-6-3-11-4-12-6/h3-5,7H,2,10H2,1H3,(H,11,12)(H,13,14)(H,15,16)</in:inchi>
            </rdf:Description>
          </rdf:RDF>
        </annotation>
      </species>
      <species metaid="CPD-13403" id="M_CPD__45__13403__91__CCO__45__EXTRACELLULAR__93__" name="ala-gln" compartment="CCO__45__EXTRACELLULAR" initialAmount="1" charge="0">
        <notes>
          <html xmlns="http://www.w3.org/1999/xhtml">
            <p>FORMULA: H15O4N3C8</p>
            <p>BIOCYC:  CPD-13403</p>
            <p>CHARGE:  0</p>
            <p>KEGG:    </p>
          </html>
        </notes>
        <annotation>
          <rdf:RDF xmlns:rdf="http://www.w3.org/1999/02/22-rdf-syntax-ns#" xmlns:bqbiol="http://biomodels.net/biology-qualifiers/">
            <rdf:Description rdf:about="#CPD-13403">
              <bqbiol:is>
                <rdf:Bag>
                  <rdf:li rdf:resource="urn:miriam:biocyc:NC10:CPD-13403"/>
                </rdf:Bag>
              </bqbiol:is>
            </rdf:Description>
            <rdf:Description rdf:about="#CPD-13403">
              <in:inchi xmlns:in="http://biomodels.net/inchi" metaid="#CPD-13403">InChI=1S/C8H15N3O4/c1-4(9)7(13)11-5(8(14)15)2-3-6(10)12/h4-5H,2-3,9H2,1H3,(H2,10,12)(H,11,13)(H,14,15)/t4-,5-/m0/s1</in:inchi>
            </rdf:Description>
          </rdf:RDF>
        </annotation>
      </species>
      <species metaid="CPD-13404" id="M_CPD__45__13404__91__CCO__45__EXTRACELLULAR__93__" name="ala-asp" compartment="CCO__45__EXTRACELLULAR" initialAmount="1" charge="0">
        <notes>
          <html xmlns="http://www.w3.org/1999/xhtml">
            <p>FORMULA: H11O5N2C7</p>
            <p>BIOCYC:  CPD-13404</p>
            <p>CHARGE:  0</p>
            <p>KEGG:    </p>
          </html>
        </notes>
        <annotation>
          <rdf:RDF xmlns:rdf="http://www.w3.org/1999/02/22-rdf-syntax-ns#" xmlns:bqbiol="http://biomodels.net/biology-qualifiers/">
            <rdf:Description rdf:about="#CPD-13404">
              <bqbiol:is>
                <rdf:Bag>
                  <rdf:li rdf:resource="urn:miriam:biocyc:NC10:CPD-13404"/>
                </rdf:Bag>
              </bqbiol:is>
            </rdf:Description>
            <rdf:Description rdf:about="#CPD-13404">
              <in:inchi xmlns:in="http://biomodels.net/inchi" metaid="#CPD-13404">InChI=1S/C7H12N2O5/c1-3(8)6(12)9-4(7(13)14)2-5(10)11/h3-4H,2,8H2,1H3,(H,9,12)(H,10,11)(H,13,14)/p-1/t3-,4-/m0/s1</in:inchi>
            </rdf:Description>
          </rdf:RDF>
        </annotation>
      </species>
      <species metaid="CPD-13406" id="M_CPD__45__13406__91__CCO__45__EXTRACELLULAR__93__" name="gly-asp" compartment="CCO__45__EXTRACELLULAR" initialAmount="1" charge="0">
        <notes>
          <html xmlns="http://www.w3.org/1999/xhtml">
            <p>FORMULA: H9O5N2C6</p>
            <p>BIOCYC:  CPD-13406</p>
            <p>CHARGE:  0</p>
            <p>KEGG:    </p>
          </html>
        </notes>
        <annotation>
          <rdf:RDF xmlns:rdf="http://www.w3.org/1999/02/22-rdf-syntax-ns#" xmlns:bqbiol="http://biomodels.net/biology-qualifiers/">
            <rdf:Description rdf:about="#CPD-13406">
              <bqbiol:is>
                <rdf:Bag>
                  <rdf:li rdf:resource="urn:miriam:biocyc:NC10:CPD-13406"/>
                </rdf:Bag>
              </bqbiol:is>
            </rdf:Description>
            <rdf:Description rdf:about="#CPD-13406">
              <in:inchi xmlns:in="http://biomodels.net/inchi" metaid="#CPD-13406">InChI=1S/C6H10N2O5/c7-2-4(9)8-3(6(12)13)1-5(10)11/h3H,1-2,7H2,(H,8,9)(H,10,11)(H,12,13)/p-1/t3-/m0/s1</in:inchi>
            </rdf:Description>
          </rdf:RDF>
        </annotation>
      </species>
      <species metaid="CPD-210" id="M_CPD__45__210__91__CCO__45__EXTRACELLULAR__93__" name="L-tyrosyl-L-arginine" compartment="CCO__45__EXTRACELLULAR" initialAmount="1" charge="0">
        <notes>
          <html xmlns="http://www.w3.org/1999/xhtml">
            <p>FORMULA: H24O4C15N5</p>
            <p>BIOCYC:  CPD-210</p>
            <p>CHARGE:  0</p>
            <p>KEGG:    C02993</p>
          </html>
        </notes>
        <annotation>
          <rdf:RDF xmlns:rdf="http://www.w3.org/1999/02/22-rdf-syntax-ns#" xmlns:bqbiol="http://biomodels.net/biology-qualifiers/">
            <rdf:Description rdf:about="#CPD-210">
              <bqbiol:is>
                <rdf:Bag>
                  <rdf:li rdf:resource="urn:miriam:biocyc:NC10:CPD-210"/>
                </rdf:Bag>
              </bqbiol:is>
            </rdf:Description>
            <rdf:Description rdf:about="#CPD-210">
              <in:inchi xmlns:in="http://biomodels.net/inchi" metaid="#CPD-210">InChI=1S/C15H23N5O4/c16-11(8-9-3-5-10(21)6-4-9)13(22)20-12(14(23)24)2-1-7-19-15(17)18/h3-6,11-12,21H,1-2,7-8,16H2,(H,20,22)(H,23,24)(H4,17,18,19)/p+1/t11-,12-/m0/s1</in:inchi>
            </rdf:Description>
          </rdf:RDF>
        </annotation>
      </species>
      <species metaid="CPD-3569" id="M_CPD__45__3569__91__CCO__45__EXTRACELLULAR__93__" name="glycyl-L-glutamate" compartment="CCO__45__EXTRACELLULAR" initialAmount="1" charge="0">
        <notes>
          <html xmlns="http://www.w3.org/1999/xhtml">
            <p>FORMULA: H11C7O5N2</p>
            <p>BIOCYC:  CPD-3569</p>
            <p>CHARGE:  0</p>
            <p>KEGG:    </p>
          </html>
        </notes>
        <annotation>
          <rdf:RDF xmlns:rdf="http://www.w3.org/1999/02/22-rdf-syntax-ns#" xmlns:bqbiol="http://biomodels.net/biology-qualifiers/">
            <rdf:Description rdf:about="#CPD-3569">
              <bqbiol:is>
                <rdf:Bag>
                  <rdf:li rdf:resource="urn:miriam:biocyc:NC10:CPD-3569"/>
                </rdf:Bag>
              </bqbiol:is>
            </rdf:Description>
            <rdf:Description rdf:about="#CPD-3569">
              <in:inchi xmlns:in="http://biomodels.net/inchi" metaid="#CPD-3569">InChI=1S/C7H12N2O5/c8-3-5(10)9-4(7(13)14)1-2-6(11)12/h4H,1-3,8H2,(H,9,10)(H,11,12)(H,13,14)/p-1</in:inchi>
            </rdf:Description>
          </rdf:RDF>
        </annotation>
      </species>
      <species metaid="CPD0-1445" id="M_CPD0__45__1445__91__CCO__45__EXTRACELLULAR__93__" name="L-Ala-L-Glu" compartment="CCO__45__EXTRACELLULAR" initialAmount="1" charge="0">
        <notes>
          <html xmlns="http://www.w3.org/1999/xhtml">
            <p>FORMULA: H13N2C8O5</p>
            <p>BIOCYC:  CPD0-1445</p>
            <p>CHARGE:  0</p>
            <p>KEGG:    </p>
          </html>
        </notes>
        <annotation>
          <rdf:RDF xmlns:rdf="http://www.w3.org/1999/02/22-rdf-syntax-ns#" xmlns:bqbiol="http://biomodels.net/biology-qualifiers/">
            <rdf:Description rdf:about="#CPD0-1445">
              <bqbiol:is>
                <rdf:Bag>
                  <rdf:li rdf:resource="urn:miriam:biocyc:NC10:CPD0-1445"/>
                </rdf:Bag>
              </bqbiol:is>
            </rdf:Description>
            <rdf:Description rdf:about="#CPD0-1445">
              <in:inchi xmlns:in="http://biomodels.net/inchi" metaid="#CPD0-1445">InChI=1S/C8H14N2O5/c1-4(9)7(13)10-5(8(14)15)2-3-6(11)12/h4-5H,2-3,9H2,1H3,(H,10,13)(H,11,12)(H,14,15)/p-1/t4-,5-/m0/s1</in:inchi>
            </rdf:Description>
          </rdf:RDF>
        </annotation>
      </species>
      <species metaid="GLYCYLGLYCINE" id="M_GLYCYLGLYCINE__91__CCO__45__EXTRACELLULAR__93__" name="glycylglycine" compartment="CCO__45__EXTRACELLULAR" initialAmount="1" charge="0">
        <notes>
          <html xmlns="http://www.w3.org/1999/xhtml">
            <p>FORMULA: H8N2C4O3</p>
            <p>BIOCYC:  GLYCYLGLYCINE</p>
            <p>CHARGE:  0</p>
            <p>KEGG:    C02037</p>
          </html>
        </notes>
        <annotation>
          <rdf:RDF xmlns:rdf="http://www.w3.org/1999/02/22-rdf-syntax-ns#" xmlns:bqbiol="http://biomodels.net/biology-qualifiers/">
            <rdf:Description rdf:about="#GLYCYLGLYCINE">
              <bqbiol:is>
                <rdf:Bag>
                  <rdf:li rdf:resource="urn:miriam:biocyc:NC10:GLYCYLGLYCINE"/>
                </rdf:Bag>
              </bqbiol:is>
            </rdf:Description>
            <rdf:Description rdf:about="#GLYCYLGLYCINE">
              <in:inchi xmlns:in="http://biomodels.net/inchi" metaid="#GLYCYLGLYCINE">InChI=1S/C4H8N2O3/c5-1-3(7)6-2-4(8)9/h1-2,5H2,(H,6,7)(H,8,9)</in:inchi>
            </rdf:Description>
          </rdf:RDF>
        </annotation>
      </species>
      <species metaid="CPD-13390" id="M_CPD__45__13390__91__CCO__45__EXTRACELLULAR__93__" name="methionine-alanine dipeptide" compartment="CCO__45__EXTRACELLULAR" initialAmount="1" charge="0">
        <notes>
          <html xmlns="http://www.w3.org/1999/xhtml">
            <p>FORMULA: H16S1O3C8N2</p>
            <p>BIOCYC:  CPD-13390</p>
            <p>CHARGE:  0</p>
            <p>KEGG:    </p>
          </html>
        </notes>
        <annotation>
          <rdf:RDF xmlns:rdf="http://www.w3.org/1999/02/22-rdf-syntax-ns#" xmlns:bqbiol="http://biomodels.net/biology-qualifiers/">
            <rdf:Description rdf:about="#CPD-13390">
              <bqbiol:is>
                <rdf:Bag>
                  <rdf:li rdf:resource="urn:miriam:biocyc:NC10:CPD-13390"/>
                </rdf:Bag>
              </bqbiol:is>
            </rdf:Description>
            <rdf:Description rdf:about="#CPD-13390">
              <in:inchi xmlns:in="http://biomodels.net/inchi" metaid="#CPD-13390">InChI=1S/C8H16N2O3S/c1-5(8(12)13)10-7(11)6(9)3-4-14-2/h5-6H,3-4,9H2,1-2H3,(H,10,11)(H,12,13)</in:inchi>
            </rdf:Description>
          </rdf:RDF>
        </annotation>
      </species>
      <species metaid="HIS" id="M_HIS__91__CCO__45__EXTRACELLULAR__93__" name="L-histidine" compartment="CCO__45__EXTRACELLULAR" initialAmount="1" charge="0">
        <notes>
          <html xmlns="http://www.w3.org/1999/xhtml">
            <p>FORMULA: H9O2N3C6</p>
            <p>BIOCYC:  HIS</p>
            <p>CHARGE:  0</p>
            <p>KEGG:    C00135</p>
          </html>
        </notes>
        <annotation>
          <rdf:RDF xmlns:rdf="http://www.w3.org/1999/02/22-rdf-syntax-ns#" xmlns:bqbiol="http://biomodels.net/biology-qualifiers/">
            <rdf:Description rdf:about="#HIS">
              <bqbiol:is>
                <rdf:Bag>
                  <rdf:li rdf:resource="urn:miriam:biocyc:NC10:HIS"/>
                </rdf:Bag>
              </bqbiol:is>
            </rdf:Description>
            <rdf:Description rdf:about="#HIS">
              <in:inchi xmlns:in="http://biomodels.net/inchi" metaid="#HIS">InChI=1S/C6H9N3O2/c7-5(6(10)11)1-4-2-8-3-9-4/h2-3,5H,1,7H2,(H,8,9)(H,10,11)</in:inchi>
            </rdf:Description>
          </rdf:RDF>
        </annotation>
      </species>
      <species id="M_HIS__91__CCO__45__VAC__45__LUM__93__" name="L-histidine" compartment="CCO__45__VAC__45__LUM" initialAmount="1" charge="0">
        <notes>
          <html xmlns="http://www.w3.org/1999/xhtml">
            <p>FORMULA: H9O2N3C6</p>
            <p>BIOCYC:  HIS</p>
            <p>CHARGE:  0</p>
            <p>KEGG:    C00135</p>
          </html>
        </notes>
        <annotation>
          <rdf:RDF xmlns:rdf="http://www.w3.org/1999/02/22-rdf-syntax-ns#" xmlns:bqbiol="http://biomodels.net/biology-qualifiers/">
            <rdf:Description rdf:about="#">
              <bqbiol:is>
                <rdf:Bag>
                  <rdf:li rdf:resource="urn:miriam:biocyc:NC10:HIS"/>
                </rdf:Bag>
              </bqbiol:is>
            </rdf:Description>
            <rdf:Description rdf:about="#HIS">
              <in:inchi xmlns:in="http://biomodels.net/inchi" metaid="#HIS">InChI=1S/C6H9N3O2/c7-5(6(10)11)1-4-2-8-3-9-4/h2-3,5H,1,7H2,(H,8,9)(H,10,11)</in:inchi>
            </rdf:Description>
          </rdf:RDF>
        </annotation>
      </species>
      <species metaid="LYS" id="M_LYS__91__CCO__45__VAC__45__LUM__93__" name="L-lysine" compartment="CCO__45__VAC__45__LUM" initialAmount="1" charge="0">
        <notes>
          <html xmlns="http://www.w3.org/1999/xhtml">
            <p>FORMULA: H15O2N2C6</p>
            <p>BIOCYC:  LYS</p>
            <p>CHARGE:  0</p>
            <p>KEGG:    C00047</p>
          </html>
        </notes>
        <annotation>
          <rdf:RDF xmlns:rdf="http://www.w3.org/1999/02/22-rdf-syntax-ns#" xmlns:bqbiol="http://biomodels.net/biology-qualifiers/">
            <rdf:Description rdf:about="#LYS">
              <bqbiol:is>
                <rdf:Bag>
                  <rdf:li rdf:resource="urn:miriam:biocyc:NC10:LYS"/>
                </rdf:Bag>
              </bqbiol:is>
            </rdf:Description>
            <rdf:Description rdf:about="#LYS">
              <in:inchi xmlns:in="http://biomodels.net/inchi" metaid="#LYS">InChI=1S/C6H14N2O2/c7-4-2-1-3-5(8)6(9)10/h5H,1-4,7-8H2,(H,9,10)/p+1</in:inchi>
            </rdf:Description>
          </rdf:RDF>
        </annotation>
      </species>
      <species metaid="GLY" id="M_GLY__91__CCO__45__EXTRACELLULAR__93__" name="glycine" compartment="CCO__45__EXTRACELLULAR" initialAmount="1" charge="0">
        <notes>
          <html xmlns="http://www.w3.org/1999/xhtml">
            <p>FORMULA: H5O2N1C2</p>
            <p>BIOCYC:  GLY</p>
            <p>CHARGE:  0</p>
            <p>KEGG:    C00037</p>
          </html>
        </notes>
        <annotation>
          <rdf:RDF xmlns:rdf="http://www.w3.org/1999/02/22-rdf-syntax-ns#" xmlns:bqbiol="http://biomodels.net/biology-qualifiers/">
            <rdf:Description rdf:about="#GLY">
              <bqbiol:is>
                <rdf:Bag>
                  <rdf:li rdf:resource="urn:miriam:biocyc:NC10:GLY"/>
                </rdf:Bag>
              </bqbiol:is>
            </rdf:Description>
            <rdf:Description rdf:about="#GLY">
              <in:inchi xmlns:in="http://biomodels.net/inchi" metaid="#GLY">InChI=1S/C2H5NO2/c3-1-2(4)5/h1,3H2,(H,4,5)</in:inchi>
            </rdf:Description>
          </rdf:RDF>
        </annotation>
      </species>
      <species metaid="FUM" id="M_FUM__91__CCO__45__EXTRACELLULAR__93__" name="fumarate" compartment="CCO__45__EXTRACELLULAR" initialAmount="1" charge="0">
        <notes>
          <html xmlns="http://www.w3.org/1999/xhtml">
            <p>FORMULA: H2C4O4</p>
            <p>BIOCYC:  FUM</p>
            <p>CHARGE:  0</p>
            <p>KEGG:    C00122</p>
          </html>
        </notes>
        <annotation>
          <rdf:RDF xmlns:rdf="http://www.w3.org/1999/02/22-rdf-syntax-ns#" xmlns:bqbiol="http://biomodels.net/biology-qualifiers/">
            <rdf:Description rdf:about="#FUM">
              <bqbiol:is>
                <rdf:Bag>
                  <rdf:li rdf:resource="urn:miriam:biocyc:NC10:FUM"/>
                </rdf:Bag>
              </bqbiol:is>
            </rdf:Description>
            <rdf:Description rdf:about="#FUM">
              <in:inchi xmlns:in="http://biomodels.net/inchi" metaid="#FUM">InChI=1S/C4H4O4/c5-3(6)1-2-4(7)8/h1-2H,(H,5,6)(H,7,8)/p-2/b2-1+</in:inchi>
            </rdf:Description>
          </rdf:RDF>
        </annotation>
      </species>
      <species metaid="L-ASPARTATE" id="M_L__45__ASPARTATE__91__CCO__45__EXTRACELLULAR__93__" name="L-aspartate" compartment="CCO__45__EXTRACELLULAR" initialAmount="1" charge="0">
        <notes>
          <html xmlns="http://www.w3.org/1999/xhtml">
            <p>FORMULA: H6N1C4O4</p>
            <p>BIOCYC:  L-ASPARTATE</p>
            <p>CHARGE:  0</p>
            <p>KEGG:    C00049</p>
          </html>
        </notes>
        <annotation>
          <rdf:RDF xmlns:rdf="http://www.w3.org/1999/02/22-rdf-syntax-ns#" xmlns:bqbiol="http://biomodels.net/biology-qualifiers/">
            <rdf:Description rdf:about="#L-ASPARTATE">
              <bqbiol:is>
                <rdf:Bag>
                  <rdf:li rdf:resource="urn:miriam:biocyc:NC10:L-ASPARTATE"/>
                </rdf:Bag>
              </bqbiol:is>
            </rdf:Description>
            <rdf:Description rdf:about="#L-ASPARTATE">
              <in:inchi xmlns:in="http://biomodels.net/inchi" metaid="#L-ASPARTATE">InChI=1S/C4H7NO4/c5-2(4(8)9)1-3(6)7/h2H,1,5H2,(H,6,7)(H,8,9)/p-1</in:inchi>
            </rdf:Description>
          </rdf:RDF>
        </annotation>
      </species>
      <species id="M_FE__43__2__91__CCO__45__EXTRACELLULAR__93__" name="Fe2+" compartment="CCO__45__EXTRACELLULAR" initialAmount="1" charge="2">
        <notes>
          <html xmlns="http://www.w3.org/1999/xhtml">
            <p>FORMULA: FE1</p>
            <p>BIOCYC:  FE+2</p>
            <p>CHARGE:  2</p>
            <p>KEGG:    C00023,C14818</p>
          </html>
        </notes>
        <annotation>
          <rdf:RDF xmlns:rdf="http://www.w3.org/1999/02/22-rdf-syntax-ns#" xmlns:bqbiol="http://biomodels.net/biology-qualifiers/">
            <rdf:Description rdf:about="#">
              <bqbiol:is>
                <rdf:Bag>
                  <rdf:li rdf:resource="urn:miriam:biocyc:NC10:FE+2"/>
                </rdf:Bag>
              </bqbiol:is>
            </rdf:Description>
            <rdf:Description rdf:about="#FE+2">
              <in:inchi xmlns:in="http://biomodels.net/inchi" metaid="#FE+2">InChI=1S/Fe/q+2</in:inchi>
            </rdf:Description>
          </rdf:RDF>
        </annotation>
      </species>
      <species id="M_MG__43__2__91__CCO__45__EXTRACELLULAR__93__" name="Mg2+" compartment="CCO__45__EXTRACELLULAR" initialAmount="1" charge="2">
        <notes>
          <html xmlns="http://www.w3.org/1999/xhtml">
            <p>FORMULA: MG1</p>
            <p>BIOCYC:  MG+2</p>
            <p>CHARGE:  2</p>
            <p>KEGG:    C00305</p>
          </html>
        </notes>
        <annotation>
          <rdf:RDF xmlns:rdf="http://www.w3.org/1999/02/22-rdf-syntax-ns#" xmlns:bqbiol="http://biomodels.net/biology-qualifiers/">
            <rdf:Description rdf:about="#">
              <bqbiol:is>
                <rdf:Bag>
                  <rdf:li rdf:resource="urn:miriam:biocyc:NC10:MG+2"/>
                </rdf:Bag>
              </bqbiol:is>
            </rdf:Description>
            <rdf:Description rdf:about="#MG+2">
              <in:inchi xmlns:in="http://biomodels.net/inchi" metaid="#MG+2">InChI=1S/Mg/q+2</in:inchi>
            </rdf:Description>
          </rdf:RDF>
        </annotation>
      </species>
      <species metaid="ALPHA-D-GALACTOSE" id="M_ALPHA__45__D__45__GALACTOSE__91__CCO__45__EXTRACELLULAR__93__" name="alpha-D-galactose" compartment="CCO__45__EXTRACELLULAR" initialAmount="1" charge="0">
        <notes>
          <html xmlns="http://www.w3.org/1999/xhtml">
            <p>FORMULA: H12C6O6</p>
            <p>BIOCYC:  ALPHA-D-GALACTOSE</p>
            <p>CHARGE:  0</p>
            <p>KEGG:    C00984</p>
          </html>
        </notes>
        <annotation>
          <rdf:RDF xmlns:rdf="http://www.w3.org/1999/02/22-rdf-syntax-ns#" xmlns:bqbiol="http://biomodels.net/biology-qualifiers/">
            <rdf:Description rdf:about="#ALPHA-D-GALACTOSE">
              <bqbiol:is>
                <rdf:Bag>
                  <rdf:li rdf:resource="urn:miriam:biocyc:NC10:ALPHA-D-GALACTOSE"/>
                </rdf:Bag>
              </bqbiol:is>
            </rdf:Description>
            <rdf:Description rdf:about="#ALPHA-D-GALACTOSE">
              <in:inchi xmlns:in="http://biomodels.net/inchi" metaid="#ALPHA-D-GALACTOSE">InChI=1S/C6H12O6/c7-1-2-3(8)4(9)5(10)6(11)12-2/h2-11H,1H2/t2-,3+,4+,5-,6+/m1/s1</in:inchi>
            </rdf:Description>
          </rdf:RDF>
        </annotation>
      </species>
      <species metaid="CPD-10725" id="M_CPD__45__10725__91__CCO__45__EXTRACELLULAR__93__" name="alpha-D-fructopyranose" compartment="CCO__45__EXTRACELLULAR" initialAmount="1" charge="0">
        <notes>
          <html xmlns="http://www.w3.org/1999/xhtml">
            <p>FORMULA: H12C6O6</p>
            <p>BIOCYC:  CPD-10725</p>
            <p>CHARGE:  0</p>
            <p>KEGG:    </p>
          </html>
        </notes>
        <annotation>
          <rdf:RDF xmlns:rdf="http://www.w3.org/1999/02/22-rdf-syntax-ns#" xmlns:bqbiol="http://biomodels.net/biology-qualifiers/">
            <rdf:Description rdf:about="#CPD-10725">
              <bqbiol:is>
                <rdf:Bag>
                  <rdf:li rdf:resource="urn:miriam:biocyc:NC10:CPD-10725"/>
                </rdf:Bag>
              </bqbiol:is>
            </rdf:Description>
            <rdf:Description rdf:about="#CPD-10725">
              <in:inchi xmlns:in="http://biomodels.net/inchi" metaid="#CPD-10725">InChI=1S/C6H12O6/c7-2-6(11)5(10)4(9)3(8)1-12-6/h3-5,7-11H,1-2H2/t3-,4-,5+,6+/m1/s1</in:inchi>
            </rdf:Description>
          </rdf:RDF>
        </annotation>
      </species>
      <species metaid="CPD-10726" id="M_CPD__45__10726__91__CCO__45__EXTRACELLULAR__93__" name="beta-D-fructopyranose" compartment="CCO__45__EXTRACELLULAR" initialAmount="1" charge="0">
        <notes>
          <html xmlns="http://www.w3.org/1999/xhtml">
            <p>FORMULA: H12C6O6</p>
            <p>BIOCYC:  CPD-10726</p>
            <p>CHARGE:  0</p>
            <p>KEGG:    </p>
          </html>
        </notes>
        <annotation>
          <rdf:RDF xmlns:rdf="http://www.w3.org/1999/02/22-rdf-syntax-ns#" xmlns:bqbiol="http://biomodels.net/biology-qualifiers/">
            <rdf:Description rdf:about="#CPD-10726">
              <bqbiol:is>
                <rdf:Bag>
                  <rdf:li rdf:resource="urn:miriam:biocyc:NC10:CPD-10726"/>
                </rdf:Bag>
              </bqbiol:is>
            </rdf:Description>
            <rdf:Description rdf:about="#CPD-10726">
              <in:inchi xmlns:in="http://biomodels.net/inchi" metaid="#CPD-10726">InChI=1S/C6H12O6/c7-2-6(11)5(10)4(9)3(8)1-12-6/h3-5,7-11H,1-2H2/t3-,4-,5+,6-/m1/s1</in:inchi>
            </rdf:Description>
          </rdf:RDF>
        </annotation>
      </species>
      <species metaid="CPD-10723" id="M_CPD__45__10723__91__CCO__45__EXTRACELLULAR__93__" name="alpha-D-fructofuranose" compartment="CCO__45__EXTRACELLULAR" initialAmount="1" charge="0">
        <notes>
          <html xmlns="http://www.w3.org/1999/xhtml">
            <p>FORMULA: H12C6O6</p>
            <p>BIOCYC:  CPD-10723</p>
            <p>CHARGE:  0</p>
            <p>KEGG:    </p>
          </html>
        </notes>
        <annotation>
          <rdf:RDF xmlns:rdf="http://www.w3.org/1999/02/22-rdf-syntax-ns#" xmlns:bqbiol="http://biomodels.net/biology-qualifiers/">
            <rdf:Description rdf:about="#CPD-10723">
              <bqbiol:is>
                <rdf:Bag>
                  <rdf:li rdf:resource="urn:miriam:biocyc:NC10:CPD-10723"/>
                </rdf:Bag>
              </bqbiol:is>
            </rdf:Description>
            <rdf:Description rdf:about="#CPD-10723">
              <in:inchi xmlns:in="http://biomodels.net/inchi" metaid="#CPD-10723">InChI=1S/C6H12O6/c7-1-3-4(9)5(10)6(11,2-8)12-3/h3-5,7-11H,1-2H2/t3-,4-,5+,6+/m1/s1</in:inchi>
            </rdf:Description>
          </rdf:RDF>
        </annotation>
      </species>
      <species metaid="CPD-12601" id="M_CPD__45__12601__91__CCO__45__EXTRACELLULAR__93__" name="beta-D-mannose" compartment="CCO__45__EXTRACELLULAR" initialAmount="1" charge="0">
        <notes>
          <html xmlns="http://www.w3.org/1999/xhtml">
            <p>FORMULA: H12C6O6</p>
            <p>BIOCYC:  CPD-12601</p>
            <p>CHARGE:  0</p>
            <p>KEGG:    </p>
          </html>
        </notes>
        <annotation>
          <rdf:RDF xmlns:rdf="http://www.w3.org/1999/02/22-rdf-syntax-ns#" xmlns:bqbiol="http://biomodels.net/biology-qualifiers/">
            <rdf:Description rdf:about="#CPD-12601">
              <bqbiol:is>
                <rdf:Bag>
                  <rdf:li rdf:resource="urn:miriam:biocyc:NC10:CPD-12601"/>
                </rdf:Bag>
              </bqbiol:is>
            </rdf:Description>
            <rdf:Description rdf:about="#CPD-12601">
              <in:inchi xmlns:in="http://biomodels.net/inchi" metaid="#CPD-12601">InChI=1S/C6H12O6/c7-1-2-3(8)4(9)5(10)6(11)12-2/h2-11H,1H2/t2-,3-,4+,5+,6-/m1/s1</in:inchi>
            </rdf:Description>
          </rdf:RDF>
        </annotation>
      </species>
      <species metaid="CPD-9569" id="M_CPD__45__9569__91__CCO__45__EXTRACELLULAR__93__" name="L-sorbose" compartment="CCO__45__EXTRACELLULAR" initialAmount="1" charge="0">
        <notes>
          <html xmlns="http://www.w3.org/1999/xhtml">
            <p>FORMULA: H12C6O6</p>
            <p>BIOCYC:  CPD-9569</p>
            <p>CHARGE:  0</p>
            <p>KEGG:    C00247</p>
          </html>
        </notes>
        <annotation>
          <rdf:RDF xmlns:rdf="http://www.w3.org/1999/02/22-rdf-syntax-ns#" xmlns:bqbiol="http://biomodels.net/biology-qualifiers/">
            <rdf:Description rdf:about="#CPD-9569">
              <bqbiol:is>
                <rdf:Bag>
                  <rdf:li rdf:resource="urn:miriam:biocyc:NC10:CPD-9569"/>
                </rdf:Bag>
              </bqbiol:is>
            </rdf:Description>
            <rdf:Description rdf:about="#CPD-9569">
              <in:inchi xmlns:in="http://biomodels.net/inchi" metaid="#CPD-9569">InChI=1S/C6H12O6/c7-2-6(11)5(10)4(9)3(8)1-12-6/h3-5,7-11H,1-2H2/t3-,4+,5-,6?/m0/s1</in:inchi>
            </rdf:Description>
          </rdf:RDF>
        </annotation>
      </species>
      <species metaid="INDOLE_ACETATE_AUXIN" id="M_INDOLE_ACETATE_AUXIN__91__CCO__45__EXTRACELLULAR__93__" name="indole-3-acetate" compartment="CCO__45__EXTRACELLULAR" initialAmount="1" charge="0">
        <notes>
          <html xmlns="http://www.w3.org/1999/xhtml">
            <p>FORMULA: H8N1C10O2</p>
            <p>BIOCYC:  INDOLE_ACETATE_AUXIN</p>
            <p>CHARGE:  0</p>
            <p>KEGG:    C00954</p>
          </html>
        </notes>
        <annotation>
          <rdf:RDF xmlns:rdf="http://www.w3.org/1999/02/22-rdf-syntax-ns#" xmlns:bqbiol="http://biomodels.net/biology-qualifiers/">
            <rdf:Description rdf:about="#INDOLE_ACETATE_AUXIN">
              <bqbiol:is>
                <rdf:Bag>
                  <rdf:li rdf:resource="urn:miriam:biocyc:NC10:INDOLE_ACETATE_AUXIN"/>
                </rdf:Bag>
              </bqbiol:is>
            </rdf:Description>
            <rdf:Description rdf:about="#INDOLE_ACETATE_AUXIN">
              <in:inchi xmlns:in="http://biomodels.net/inchi" metaid="#INDOLE_ACETATE_AUXIN">InChI=1S/C10H9NO2/c12-10(13)5-7-6-11-9-4-2-1-3-8(7)9/h1-4,6,11H,5H2,(H,12,13)/p-1</in:inchi>
            </rdf:Description>
          </rdf:RDF>
        </annotation>
      </species>
      <species metaid="URACIL" id="M_URACIL__91__CCO__45__EXTRACELLULAR__93__" name="uracil" compartment="CCO__45__EXTRACELLULAR" initialAmount="1" charge="0">
        <notes>
          <html xmlns="http://www.w3.org/1999/xhtml">
            <p>FORMULA: H4N2O2C4</p>
            <p>BIOCYC:  URACIL</p>
            <p>CHARGE:  0</p>
            <p>KEGG:    C00106</p>
          </html>
        </notes>
        <annotation>
          <rdf:RDF xmlns:rdf="http://www.w3.org/1999/02/22-rdf-syntax-ns#" xmlns:bqbiol="http://biomodels.net/biology-qualifiers/">
            <rdf:Description rdf:about="#URACIL">
              <bqbiol:is>
                <rdf:Bag>
                  <rdf:li rdf:resource="urn:miriam:biocyc:NC10:URACIL"/>
                </rdf:Bag>
              </bqbiol:is>
            </rdf:Description>
            <rdf:Description rdf:about="#URACIL">
              <in:inchi xmlns:in="http://biomodels.net/inchi" metaid="#URACIL">InChI=1S/C4H4N2O2/c7-3-1-2-5-4(8)6-3/h1-2H,(H2,5,6,7,8)</in:inchi>
            </rdf:Description>
          </rdf:RDF>
        </annotation>
      </species>
      <species id="M_NA__43____91__CCO__45__EXTRACELLULAR__93__" name="Na+" compartment="CCO__45__EXTRACELLULAR" initialAmount="1" charge="1">
        <notes>
          <html xmlns="http://www.w3.org/1999/xhtml">
            <p>FORMULA: NA1</p>
            <p>BIOCYC:  NA+</p>
            <p>CHARGE:  1</p>
            <p>KEGG:    C01330</p>
          </html>
        </notes>
        <annotation>
          <rdf:RDF xmlns:rdf="http://www.w3.org/1999/02/22-rdf-syntax-ns#" xmlns:bqbiol="http://biomodels.net/biology-qualifiers/">
            <rdf:Description rdf:about="#">
              <bqbiol:is>
                <rdf:Bag>
                  <rdf:li rdf:resource="urn:miriam:biocyc:NC10:NA+"/>
                </rdf:Bag>
              </bqbiol:is>
            </rdf:Description>
            <rdf:Description rdf:about="#NA+">
              <in:inchi xmlns:in="http://biomodels.net/inchi" metaid="#NA+">InChI=1S/Na/q+1</in:inchi>
            </rdf:Description>
          </rdf:RDF>
        </annotation>
      </species>
      <species metaid="CPD2T-69" id="M_CPD2T__45__69__91__CCO__45__EXTRACELLULAR__93__" name="1-arachadoylglycerol 3-phosphate" compartment="CCO__45__EXTRACELLULAR" initialAmount="1" charge="0">
        <notes>
          <html xmlns="http://www.w3.org/1999/xhtml">
            <p>FORMULA: H45P1O7C23</p>
            <p>BIOCYC:  CPD2T-69</p>
            <p>CHARGE:  0</p>
            <p>KEGG:    </p>
          </html>
        </notes>
        <annotation>
          <rdf:RDF xmlns:rdf="http://www.w3.org/1999/02/22-rdf-syntax-ns#" xmlns:bqbiol="http://biomodels.net/biology-qualifiers/">
            <rdf:Description rdf:about="#CPD2T-69">
              <bqbiol:is>
                <rdf:Bag>
                  <rdf:li rdf:resource="urn:miriam:biocyc:NC10:CPD2T-69"/>
                </rdf:Bag>
              </bqbiol:is>
            </rdf:Description>
            <rdf:Description rdf:about="#CPD2T-69">
              <in:inchi xmlns:in="http://biomodels.net/inchi" metaid="#CPD2T-69">InChI=1S/C23H47O7P/c1-2-3-4-5-6-7-8-9-10-11-12-13-14-15-16-17-18-19-23(25)29-20-22(24)21-30-31(26,27)28/h22,24H,2-21H2,1H3,(H2,26,27,28)/p-2/t22-/m1/s1</in:inchi>
            </rdf:Description>
          </rdf:RDF>
        </annotation>
      </species>
      <species metaid="CPD2T-22" id="M_CPD2T__45__22__91__CCO__45__EXTRACELLULAR__93__" name="1-18:0-2-20:4-phosphatidate" compartment="CCO__45__EXTRACELLULAR" initialAmount="1" charge="0">
        <notes>
          <html xmlns="http://www.w3.org/1999/xhtml">
            <p>FORMULA: P1H73O8C41</p>
            <p>BIOCYC:  CPD2T-22</p>
            <p>CHARGE:  0</p>
            <p>KEGG:    </p>
          </html>
        </notes>
        <annotation>
          <rdf:RDF xmlns:rdf="http://www.w3.org/1999/02/22-rdf-syntax-ns#" xmlns:bqbiol="http://biomodels.net/biology-qualifiers/">
            <rdf:Description rdf:about="#CPD2T-22">
              <bqbiol:is>
                <rdf:Bag>
                  <rdf:li rdf:resource="urn:miriam:biocyc:NC10:CPD2T-22"/>
                </rdf:Bag>
              </bqbiol:is>
            </rdf:Description>
            <rdf:Description rdf:about="#CPD2T-22">
              <in:inchi xmlns:in="http://biomodels.net/inchi" metaid="#CPD2T-22">InChI=1S/C41H73O8P/c1-3-5-7-9-11-13-15-17-19-20-22-24-26-28-30-32-34-36-41(43)49-39(38-48-50(44,45)46)37-47-40(42)35-33-31-29-27-25-23-21-18-16-14-12-10-8-6-4-2/h11,13,17,19,22,24,28,30,39H,3-10,12,14-16,18,20-21,23,25-27,29,31-38H2,1-2H3,(H2,44,45,46)/b13-11-,19-17-,24-22-,30-28-/t39-/m1/s1</in:inchi>
            </rdf:Description>
          </rdf:RDF>
        </annotation>
      </species>
      <species metaid="CYS" id="M_CYS__91__CCO__45__EXTRACELLULAR__93__" name="L-cysteine" compartment="CCO__45__EXTRACELLULAR" initialAmount="1" charge="0">
        <notes>
          <html xmlns="http://www.w3.org/1999/xhtml">
            <p>FORMULA: H7C3S1O2N1</p>
            <p>BIOCYC:  CYS</p>
            <p>CHARGE:  0</p>
            <p>KEGG:    C00097</p>
          </html>
        </notes>
        <annotation>
          <rdf:RDF xmlns:rdf="http://www.w3.org/1999/02/22-rdf-syntax-ns#" xmlns:bqbiol="http://biomodels.net/biology-qualifiers/">
            <rdf:Description rdf:about="#CYS">
              <bqbiol:is>
                <rdf:Bag>
                  <rdf:li rdf:resource="urn:miriam:biocyc:NC10:CYS"/>
                </rdf:Bag>
              </bqbiol:is>
            </rdf:Description>
            <rdf:Description rdf:about="#CYS">
              <in:inchi xmlns:in="http://biomodels.net/inchi" metaid="#CYS">InChI=1S/C3H7NO2S/c4-2(1-7)3(5)6/h2,7H,1,4H2,(H,5,6)</in:inchi>
            </rdf:Description>
          </rdf:RDF>
        </annotation>
      </species>
      <species metaid="LEU" id="M_LEU__91__CCO__45__EXTRACELLULAR__93__" name="L-leucine" compartment="CCO__45__EXTRACELLULAR" initialAmount="1" charge="0">
        <notes>
          <html xmlns="http://www.w3.org/1999/xhtml">
            <p>FORMULA: H13O2N1C6</p>
            <p>BIOCYC:  LEU</p>
            <p>CHARGE:  0</p>
            <p>KEGG:    C00123</p>
          </html>
        </notes>
        <annotation>
          <rdf:RDF xmlns:rdf="http://www.w3.org/1999/02/22-rdf-syntax-ns#" xmlns:bqbiol="http://biomodels.net/biology-qualifiers/">
            <rdf:Description rdf:about="#LEU">
              <bqbiol:is>
                <rdf:Bag>
                  <rdf:li rdf:resource="urn:miriam:biocyc:NC10:LEU"/>
                </rdf:Bag>
              </bqbiol:is>
            </rdf:Description>
            <rdf:Description rdf:about="#LEU">
              <in:inchi xmlns:in="http://biomodels.net/inchi" metaid="#LEU">InChI=1S/C6H13NO2/c1-4(2)3-5(7)6(8)9/h4-5H,3,7H2,1-2H3,(H,8,9)</in:inchi>
            </rdf:Description>
          </rdf:RDF>
        </annotation>
      </species>
      <species id="M_LYS__91__CCO__45__EXTRACELLULAR__93__" name="L-lysine" compartment="CCO__45__EXTRACELLULAR" initialAmount="1" charge="0">
        <notes>
          <html xmlns="http://www.w3.org/1999/xhtml">
            <p>FORMULA: H15O2N2C6</p>
            <p>BIOCYC:  LYS</p>
            <p>CHARGE:  0</p>
            <p>KEGG:    C00047</p>
          </html>
        </notes>
        <annotation>
          <rdf:RDF xmlns:rdf="http://www.w3.org/1999/02/22-rdf-syntax-ns#" xmlns:bqbiol="http://biomodels.net/biology-qualifiers/">
            <rdf:Description rdf:about="#">
              <bqbiol:is>
                <rdf:Bag>
                  <rdf:li rdf:resource="urn:miriam:biocyc:NC10:LYS"/>
                </rdf:Bag>
              </bqbiol:is>
            </rdf:Description>
            <rdf:Description rdf:about="#LYS">
              <in:inchi xmlns:in="http://biomodels.net/inchi" metaid="#LYS">InChI=1S/C6H14N2O2/c7-4-2-1-3-5(8)6(9)10/h5H,1-4,7-8H2,(H,9,10)/p+1</in:inchi>
            </rdf:Description>
          </rdf:RDF>
        </annotation>
      </species>
      <species metaid="PHE" id="M_PHE__91__CCO__45__EXTRACELLULAR__93__" name="L-phenylalanine" compartment="CCO__45__EXTRACELLULAR" initialAmount="1" charge="0">
        <notes>
          <html xmlns="http://www.w3.org/1999/xhtml">
            <p>FORMULA: H11N1O2C9</p>
            <p>BIOCYC:  PHE</p>
            <p>CHARGE:  0</p>
            <p>KEGG:    C00079</p>
          </html>
        </notes>
        <annotation>
          <rdf:RDF xmlns:rdf="http://www.w3.org/1999/02/22-rdf-syntax-ns#" xmlns:bqbiol="http://biomodels.net/biology-qualifiers/">
            <rdf:Description rdf:about="#PHE">
              <bqbiol:is>
                <rdf:Bag>
                  <rdf:li rdf:resource="urn:miriam:biocyc:NC10:PHE"/>
                </rdf:Bag>
              </bqbiol:is>
            </rdf:Description>
            <rdf:Description rdf:about="#PHE">
              <in:inchi xmlns:in="http://biomodels.net/inchi" metaid="#PHE">InChI=1S/C9H11NO2/c10-8(9(11)12)6-7-4-2-1-3-5-7/h1-5,8H,6,10H2,(H,11,12)/t8-/m0/s1</in:inchi>
            </rdf:Description>
          </rdf:RDF>
        </annotation>
      </species>
      <species metaid="SER" id="M_SER__91__CCO__45__EXTRACELLULAR__93__" name="L-serine" compartment="CCO__45__EXTRACELLULAR" initialAmount="1" charge="0">
        <notes>
          <html xmlns="http://www.w3.org/1999/xhtml">
            <p>FORMULA: H7O3N1C3</p>
            <p>BIOCYC:  SER</p>
            <p>CHARGE:  0</p>
            <p>KEGG:    C00065</p>
          </html>
        </notes>
        <annotation>
          <rdf:RDF xmlns:rdf="http://www.w3.org/1999/02/22-rdf-syntax-ns#" xmlns:bqbiol="http://biomodels.net/biology-qualifiers/">
            <rdf:Description rdf:about="#SER">
              <bqbiol:is>
                <rdf:Bag>
                  <rdf:li rdf:resource="urn:miriam:biocyc:NC10:SER"/>
                </rdf:Bag>
              </bqbiol:is>
            </rdf:Description>
            <rdf:Description rdf:about="#SER">
              <in:inchi xmlns:in="http://biomodels.net/inchi" metaid="#SER">InChI=1S/C3H7NO3/c4-2(1-5)3(6)7/h2,5H,1,4H2,(H,6,7)</in:inchi>
            </rdf:Description>
          </rdf:RDF>
        </annotation>
      </species>
      <species metaid="THR" id="M_THR__91__CCO__45__EXTRACELLULAR__93__" name="L-threonine" compartment="CCO__45__EXTRACELLULAR" initialAmount="1" charge="0">
        <notes>
          <html xmlns="http://www.w3.org/1999/xhtml">
            <p>FORMULA: H9N1C4O3</p>
            <p>BIOCYC:  THR</p>
            <p>CHARGE:  0</p>
            <p>KEGG:    C00188</p>
          </html>
        </notes>
        <annotation>
          <rdf:RDF xmlns:rdf="http://www.w3.org/1999/02/22-rdf-syntax-ns#" xmlns:bqbiol="http://biomodels.net/biology-qualifiers/">
            <rdf:Description rdf:about="#THR">
              <bqbiol:is>
                <rdf:Bag>
                  <rdf:li rdf:resource="urn:miriam:biocyc:NC10:THR"/>
                </rdf:Bag>
              </bqbiol:is>
            </rdf:Description>
            <rdf:Description rdf:about="#THR">
              <in:inchi xmlns:in="http://biomodels.net/inchi" metaid="#THR">InChI=1S/C4H9NO3/c1-2(6)3(5)4(7)8/h2-3,6H,5H2,1H3,(H,7,8)/t2-,3-/m0/s1</in:inchi>
            </rdf:Description>
          </rdf:RDF>
        </annotation>
      </species>
      <species metaid="TRP" id="M_TRP__91__CCO__45__EXTRACELLULAR__93__" name="L-tryptophan" compartment="CCO__45__EXTRACELLULAR" initialAmount="1" charge="0">
        <notes>
          <html xmlns="http://www.w3.org/1999/xhtml">
            <p>FORMULA: H12C11O2N2</p>
            <p>BIOCYC:  TRP</p>
            <p>CHARGE:  0</p>
            <p>KEGG:    C00078</p>
          </html>
        </notes>
        <annotation>
          <rdf:RDF xmlns:rdf="http://www.w3.org/1999/02/22-rdf-syntax-ns#" xmlns:bqbiol="http://biomodels.net/biology-qualifiers/">
            <rdf:Description rdf:about="#TRP">
              <bqbiol:is>
                <rdf:Bag>
                  <rdf:li rdf:resource="urn:miriam:biocyc:NC10:TRP"/>
                </rdf:Bag>
              </bqbiol:is>
            </rdf:Description>
            <rdf:Description rdf:about="#TRP">
              <in:inchi xmlns:in="http://biomodels.net/inchi" metaid="#TRP">InChI=1S/C11H12N2O2/c12-9(11(14)15)5-7-6-13-10-4-2-1-3-8(7)10/h1-4,6,9,13H,5,12H2,(H,14,15)/t9-/m0/s1</in:inchi>
            </rdf:Description>
          </rdf:RDF>
        </annotation>
      </species>
      <species metaid="TYR" id="M_TYR__91__CCO__45__EXTRACELLULAR__93__" name="L-tyrosine" compartment="CCO__45__EXTRACELLULAR" initialAmount="1" charge="0">
        <notes>
          <html xmlns="http://www.w3.org/1999/xhtml">
            <p>FORMULA: H11O3N1C9</p>
            <p>BIOCYC:  TYR</p>
            <p>CHARGE:  0</p>
            <p>KEGG:    C00082</p>
          </html>
        </notes>
        <annotation>
          <rdf:RDF xmlns:rdf="http://www.w3.org/1999/02/22-rdf-syntax-ns#" xmlns:bqbiol="http://biomodels.net/biology-qualifiers/">
            <rdf:Description rdf:about="#TYR">
              <bqbiol:is>
                <rdf:Bag>
                  <rdf:li rdf:resource="urn:miriam:biocyc:NC10:TYR"/>
                </rdf:Bag>
              </bqbiol:is>
            </rdf:Description>
            <rdf:Description rdf:about="#TYR">
              <in:inchi xmlns:in="http://biomodels.net/inchi" metaid="#TYR">InChI=1S/C9H11NO3/c10-8(9(12)13)5-6-1-3-7(11)4-2-6/h1-4,8,11H,5,10H2,(H,12,13)</in:inchi>
            </rdf:Description>
          </rdf:RDF>
        </annotation>
      </species>
      <species metaid="QUINATE" id="M_QUINATE__91__CCO__45__EXTRACELLULAR__93__" name="L-quinate" compartment="CCO__45__EXTRACELLULAR" initialAmount="1" charge="0">
        <notes>
          <html xmlns="http://www.w3.org/1999/xhtml">
            <p>FORMULA: H11O6C7</p>
            <p>BIOCYC:  QUINATE</p>
            <p>CHARGE:  0</p>
            <p>KEGG:    C00296</p>
          </html>
        </notes>
        <annotation>
          <rdf:RDF xmlns:rdf="http://www.w3.org/1999/02/22-rdf-syntax-ns#" xmlns:bqbiol="http://biomodels.net/biology-qualifiers/">
            <rdf:Description rdf:about="#QUINATE">
              <bqbiol:is>
                <rdf:Bag>
                  <rdf:li rdf:resource="urn:miriam:biocyc:NC10:QUINATE"/>
                </rdf:Bag>
              </bqbiol:is>
            </rdf:Description>
            <rdf:Description rdf:about="#QUINATE">
              <in:inchi xmlns:in="http://biomodels.net/inchi" metaid="#QUINATE">InChI=1S/C7H12O6/c8-3-1-7(13,6(11)12)2-4(9)5(3)10/h3-5,8-10,13H,1-2H2,(H,11,12)/p-1/t3-,4-,5-,7+/m1/s1</in:inchi>
            </rdf:Description>
          </rdf:RDF>
        </annotation>
      </species>
      <species metaid="PRO" id="M_PRO__91__CCO__45__EXTRACELLULAR__93__" name="L-proline" compartment="CCO__45__EXTRACELLULAR" initialAmount="1" charge="0">
        <notes>
          <html xmlns="http://www.w3.org/1999/xhtml">
            <p>FORMULA: H9O2C5N1</p>
            <p>BIOCYC:  PRO</p>
            <p>CHARGE:  0</p>
            <p>KEGG:    C00148</p>
          </html>
        </notes>
        <annotation>
          <rdf:RDF xmlns:rdf="http://www.w3.org/1999/02/22-rdf-syntax-ns#" xmlns:bqbiol="http://biomodels.net/biology-qualifiers/">
            <rdf:Description rdf:about="#PRO">
              <bqbiol:is>
                <rdf:Bag>
                  <rdf:li rdf:resource="urn:miriam:biocyc:NC10:PRO"/>
                </rdf:Bag>
              </bqbiol:is>
            </rdf:Description>
            <rdf:Description rdf:about="#PRO">
              <in:inchi xmlns:in="http://biomodels.net/inchi" metaid="#PRO">InChI=1S/C5H9NO2/c7-5(8)4-2-1-3-6-4/h4,6H,1-3H2,(H,7,8)/t4-/m0/s1</in:inchi>
            </rdf:Description>
          </rdf:RDF>
        </annotation>
      </species>
      <species metaid="UREA" id="M_UREA__91__CCO__45__EXTRACELLULAR__93__" name="urea" compartment="CCO__45__EXTRACELLULAR" initialAmount="1" charge="0">
        <notes>
          <html xmlns="http://www.w3.org/1999/xhtml">
            <p>FORMULA: H4N2O1C1</p>
            <p>BIOCYC:  UREA</p>
            <p>CHARGE:  0</p>
            <p>KEGG:    C00086</p>
          </html>
        </notes>
        <annotation>
          <rdf:RDF xmlns:rdf="http://www.w3.org/1999/02/22-rdf-syntax-ns#" xmlns:bqbiol="http://biomodels.net/biology-qualifiers/">
            <rdf:Description rdf:about="#UREA">
              <bqbiol:is>
                <rdf:Bag>
                  <rdf:li rdf:resource="urn:miriam:biocyc:NC10:UREA"/>
                </rdf:Bag>
              </bqbiol:is>
            </rdf:Description>
            <rdf:Description rdf:about="#UREA">
              <in:inchi xmlns:in="http://biomodels.net/inchi" metaid="#UREA">InChI=1S/CH4N2O/c2-1(3)4/h(H4,2,3,4)</in:inchi>
            </rdf:Description>
          </rdf:RDF>
        </annotation>
      </species>
      <species metaid="UDP-GALACTOSE" id="M_UDP__45__GALACTOSE__91__CCO__45__EXTRACELLULAR__93__" name="UDP-D-galactose" compartment="CCO__45__EXTRACELLULAR" initialAmount="1" charge="0">
        <notes>
          <html xmlns="http://www.w3.org/1999/xhtml">
            <p>FORMULA: H22P2O17N2C15</p>
            <p>BIOCYC:  UDP-GALACTOSE</p>
            <p>CHARGE:  0</p>
            <p>KEGG:    C00052</p>
          </html>
        </notes>
        <annotation>
          <rdf:RDF xmlns:rdf="http://www.w3.org/1999/02/22-rdf-syntax-ns#" xmlns:bqbiol="http://biomodels.net/biology-qualifiers/">
            <rdf:Description rdf:about="#UDP-GALACTOSE">
              <bqbiol:is>
                <rdf:Bag>
                  <rdf:li rdf:resource="urn:miriam:biocyc:NC10:UDP-GALACTOSE"/>
                </rdf:Bag>
              </bqbiol:is>
            </rdf:Description>
            <rdf:Description rdf:about="#UDP-GALACTOSE">
              <in:inchi xmlns:in="http://biomodels.net/inchi" metaid="#UDP-GALACTOSE">InChI=1S/C15H24N2O17P2/c18-3-5-8(20)10(22)12(24)14(32-5)33-36(28,29)34-35(26,27)30-4-6-9(21)11(23)13(31-6)17-2-1-7(19)16-15(17)25/h1-2,5-6,8-14,18,20-24H,3-4H2,(H,26,27)(H,28,29)(H,16,19,25)/p-2/t5-,6-,8+,9-,10+,11-,12-,13-,14?/m1/s1</in:inchi>
            </rdf:Description>
          </rdf:RDF>
        </annotation>
      </species>
      <species metaid="GUANINE" id="M_GUANINE__91__CCO__45__EXTRACELLULAR__93__" name="guanine" compartment="CCO__45__EXTRACELLULAR" initialAmount="1" charge="0">
        <notes>
          <html xmlns="http://www.w3.org/1999/xhtml">
            <p>FORMULA: H5O1N5C5</p>
            <p>BIOCYC:  GUANINE</p>
            <p>CHARGE:  0</p>
            <p>KEGG:    C00242</p>
          </html>
        </notes>
        <annotation>
          <rdf:RDF xmlns:rdf="http://www.w3.org/1999/02/22-rdf-syntax-ns#" xmlns:bqbiol="http://biomodels.net/biology-qualifiers/">
            <rdf:Description rdf:about="#GUANINE">
              <bqbiol:is>
                <rdf:Bag>
                  <rdf:li rdf:resource="urn:miriam:biocyc:NC10:GUANINE"/>
                </rdf:Bag>
              </bqbiol:is>
            </rdf:Description>
            <rdf:Description rdf:about="#GUANINE">
              <in:inchi xmlns:in="http://biomodels.net/inchi" metaid="#GUANINE">InChI=1S/C5H5N5O/c6-5-9-3-2(4(11)10-5)7-1-8-3/h1H,(H4,6,7,8,9,10,11)</in:inchi>
            </rdf:Description>
          </rdf:RDF>
        </annotation>
      </species>
      <species metaid="SULFATE" id="M_SULFATE__91__CCO__45__EXTRACELLULAR__93__" name="sulfate" compartment="CCO__45__EXTRACELLULAR" initialAmount="1" charge="-2">
        <notes>
          <html xmlns="http://www.w3.org/1999/xhtml">
            <p>FORMULA: S1O4</p>
            <p>BIOCYC:  SULFATE</p>
            <p>CHARGE:  -2</p>
            <p>KEGG:    C00059</p>
          </html>
        </notes>
        <annotation>
          <rdf:RDF xmlns:rdf="http://www.w3.org/1999/02/22-rdf-syntax-ns#" xmlns:bqbiol="http://biomodels.net/biology-qualifiers/">
            <rdf:Description rdf:about="#SULFATE">
              <bqbiol:is>
                <rdf:Bag>
                  <rdf:li rdf:resource="urn:miriam:biocyc:NC10:SULFATE"/>
                </rdf:Bag>
              </bqbiol:is>
            </rdf:Description>
            <rdf:Description rdf:about="#SULFATE">
              <in:inchi xmlns:in="http://biomodels.net/inchi" metaid="#SULFATE">InChI=1S/H2O4S/c1-5(2,3)4/h(H2,1,2,3,4)/p-2</in:inchi>
            </rdf:Description>
          </rdf:RDF>
        </annotation>
      </species>
      <species metaid="OXALACETIC_ACID" id="M_OXALACETIC_ACID__91__CCO__45__EXTRACELLULAR__93__" name="oxaloacetate" compartment="CCO__45__EXTRACELLULAR" initialAmount="1" charge="0">
        <notes>
          <html xmlns="http://www.w3.org/1999/xhtml">
            <p>FORMULA: H2C4O5</p>
            <p>BIOCYC:  OXALACETIC_ACID</p>
            <p>CHARGE:  0</p>
            <p>KEGG:    C00036</p>
          </html>
        </notes>
        <annotation>
          <rdf:RDF xmlns:rdf="http://www.w3.org/1999/02/22-rdf-syntax-ns#" xmlns:bqbiol="http://biomodels.net/biology-qualifiers/">
            <rdf:Description rdf:about="#OXALACETIC_ACID">
              <bqbiol:is>
                <rdf:Bag>
                  <rdf:li rdf:resource="urn:miriam:biocyc:NC10:OXALACETIC_ACID"/>
                </rdf:Bag>
              </bqbiol:is>
            </rdf:Description>
            <rdf:Description rdf:about="#OXALACETIC_ACID">
              <in:inchi xmlns:in="http://biomodels.net/inchi" metaid="#OXALACETIC_ACID">InChI=1S/C4H4O5/c5-2(4(8)9)1-3(6)7/h1H2,(H,6,7)(H,8,9)/p-2</in:inchi>
            </rdf:Description>
          </rdf:RDF>
        </annotation>
      </species>
      <species metaid="NITRATE" id="M_NITRATE__91__CCO__45__EXTRACELLULAR__93__" name="nitrate" compartment="CCO__45__EXTRACELLULAR" initialAmount="1" charge="-1">
        <notes>
          <html xmlns="http://www.w3.org/1999/xhtml">
            <p>FORMULA: O3N1</p>
            <p>BIOCYC:  NITRATE</p>
            <p>CHARGE:  -1</p>
            <p>KEGG:    C00244</p>
          </html>
        </notes>
        <annotation>
          <rdf:RDF xmlns:rdf="http://www.w3.org/1999/02/22-rdf-syntax-ns#" xmlns:bqbiol="http://biomodels.net/biology-qualifiers/">
            <rdf:Description rdf:about="#NITRATE">
              <bqbiol:is>
                <rdf:Bag>
                  <rdf:li rdf:resource="urn:miriam:biocyc:NC10:NITRATE"/>
                </rdf:Bag>
              </bqbiol:is>
            </rdf:Description>
            <rdf:Description rdf:about="#NITRATE">
              <in:inchi xmlns:in="http://biomodels.net/inchi" metaid="#NITRATE">InChI=1S/NO3/c2-1(3)4/q-1</in:inchi>
            </rdf:Description>
          </rdf:RDF>
        </annotation>
      </species>
      <species metaid="MYO-INOSITOL" id="M_MYO__45__INOSITOL__91__CCO__45__EXTRACELLULAR__93__" name="myo-inositol" compartment="CCO__45__EXTRACELLULAR" initialAmount="1" charge="0">
        <notes>
          <html xmlns="http://www.w3.org/1999/xhtml">
            <p>FORMULA: H12C6O6</p>
            <p>BIOCYC:  MYO-INOSITOL</p>
            <p>CHARGE:  0</p>
            <p>KEGG:    C00137</p>
          </html>
        </notes>
        <annotation>
          <rdf:RDF xmlns:rdf="http://www.w3.org/1999/02/22-rdf-syntax-ns#" xmlns:bqbiol="http://biomodels.net/biology-qualifiers/">
            <rdf:Description rdf:about="#MYO-INOSITOL">
              <bqbiol:is>
                <rdf:Bag>
                  <rdf:li rdf:resource="urn:miriam:biocyc:NC10:MYO-INOSITOL"/>
                </rdf:Bag>
              </bqbiol:is>
            </rdf:Description>
            <rdf:Description rdf:about="#MYO-INOSITOL">
              <in:inchi xmlns:in="http://biomodels.net/inchi" metaid="#MYO-INOSITOL">InChI=1S/C6H12O6/c7-1-2(8)4(10)6(12)5(11)3(1)9/h1-12H/t1-,2-,3-,4+,5-,6-</in:inchi>
            </rdf:Description>
          </rdf:RDF>
        </annotation>
      </species>
      <species metaid="ALLANTOATE" id="M_ALLANTOATE__91__CCO__45__EXTRACELLULAR__93__" name="allantoate" compartment="CCO__45__EXTRACELLULAR" initialAmount="1" charge="0">
        <notes>
          <html xmlns="http://www.w3.org/1999/xhtml">
            <p>FORMULA: H7N4C4O4</p>
            <p>BIOCYC:  ALLANTOATE</p>
            <p>CHARGE:  0</p>
            <p>KEGG:    C00499</p>
          </html>
        </notes>
        <annotation>
          <rdf:RDF xmlns:rdf="http://www.w3.org/1999/02/22-rdf-syntax-ns#" xmlns:bqbiol="http://biomodels.net/biology-qualifiers/">
            <rdf:Description rdf:about="#ALLANTOATE">
              <bqbiol:is>
                <rdf:Bag>
                  <rdf:li rdf:resource="urn:miriam:biocyc:NC10:ALLANTOATE"/>
                </rdf:Bag>
              </bqbiol:is>
            </rdf:Description>
            <rdf:Description rdf:about="#ALLANTOATE">
              <in:inchi xmlns:in="http://biomodels.net/inchi" metaid="#ALLANTOATE">InChI=1S/C4H8N4O4/c5-3(11)7-1(2(9)10)8-4(6)12/h1H,(H,9,10)(H3,5,7,11)(H3,6,8,12)/p-1</in:inchi>
            </rdf:Description>
          </rdf:RDF>
        </annotation>
      </species>
      <species metaid="ARG" id="M_ARG__91__CCO__45__EXTRACELLULAR__93__" name="L-arginine" compartment="CCO__45__EXTRACELLULAR" initialAmount="1" charge="0">
        <notes>
          <html xmlns="http://www.w3.org/1999/xhtml">
            <p>FORMULA: H15O2N4C6</p>
            <p>BIOCYC:  ARG</p>
            <p>CHARGE:  0</p>
            <p>KEGG:    C00062</p>
          </html>
        </notes>
        <annotation>
          <rdf:RDF xmlns:rdf="http://www.w3.org/1999/02/22-rdf-syntax-ns#" xmlns:bqbiol="http://biomodels.net/biology-qualifiers/">
            <rdf:Description rdf:about="#ARG">
              <bqbiol:is>
                <rdf:Bag>
                  <rdf:li rdf:resource="urn:miriam:biocyc:NC10:ARG"/>
                </rdf:Bag>
              </bqbiol:is>
            </rdf:Description>
            <rdf:Description rdf:about="#ARG">
              <in:inchi xmlns:in="http://biomodels.net/inchi" metaid="#ARG">InChI=1S/C6H14N4O2/c7-4(5(11)12)2-1-3-10-6(8)9/h4H,1-3,7H2,(H,11,12)(H4,8,9,10)/p+1</in:inchi>
            </rdf:Description>
          </rdf:RDF>
        </annotation>
      </species>
      <species id="M_ARG__91__CCO__45__VAC__45__LUM__93__" name="L-arginine" compartment="CCO__45__VAC__45__LUM" initialAmount="1" charge="0">
        <notes>
          <html xmlns="http://www.w3.org/1999/xhtml">
            <p>FORMULA: H15O2N4C6</p>
            <p>BIOCYC:  ARG</p>
            <p>CHARGE:  0</p>
            <p>KEGG:    C00062</p>
          </html>
        </notes>
        <annotation>
          <rdf:RDF xmlns:rdf="http://www.w3.org/1999/02/22-rdf-syntax-ns#" xmlns:bqbiol="http://biomodels.net/biology-qualifiers/">
            <rdf:Description rdf:about="#">
              <bqbiol:is>
                <rdf:Bag>
                  <rdf:li rdf:resource="urn:miriam:biocyc:NC10:ARG"/>
                </rdf:Bag>
              </bqbiol:is>
            </rdf:Description>
            <rdf:Description rdf:about="#ARG">
              <in:inchi xmlns:in="http://biomodels.net/inchi" metaid="#ARG">InChI=1S/C6H14N4O2/c7-4(5(11)12)2-1-3-10-6(8)9/h4H,1-3,7H2,(H,11,12)(H4,8,9,10)/p+1</in:inchi>
            </rdf:Description>
          </rdf:RDF>
        </annotation>
      </species>
      <species metaid="CL-" id="M_CL__45____91__CCO__45__EXTRACELLULAR__93__" name="chloride" compartment="CCO__45__EXTRACELLULAR" initialAmount="1" charge="-1">
        <notes>
          <html xmlns="http://www.w3.org/1999/xhtml">
            <p>FORMULA: CL1</p>
            <p>BIOCYC:  CL-</p>
            <p>CHARGE:  -1</p>
            <p>KEGG:    C00115</p>
          </html>
        </notes>
        <annotation>
          <rdf:RDF xmlns:rdf="http://www.w3.org/1999/02/22-rdf-syntax-ns#" xmlns:bqbiol="http://biomodels.net/biology-qualifiers/">
            <rdf:Description rdf:about="#CL-">
              <bqbiol:is>
                <rdf:Bag>
                  <rdf:li rdf:resource="urn:miriam:biocyc:NC10:CL-"/>
                </rdf:Bag>
              </bqbiol:is>
            </rdf:Description>
            <rdf:Description rdf:about="#CL-">
              <in:inchi xmlns:in="http://biomodels.net/inchi" metaid="#CL-">InChI=1S/ClH/h1H/p-1</in:inchi>
            </rdf:Description>
          </rdf:RDF>
        </annotation>
      </species>
      <species id="M_FE__43__3__91__CCO__45__EXTRACELLULAR__93__" name="Fe3+" compartment="CCO__45__EXTRACELLULAR" initialAmount="1" charge="3">
        <notes>
          <html xmlns="http://www.w3.org/1999/xhtml">
            <p>FORMULA: FE1</p>
            <p>BIOCYC:  FE+3</p>
            <p>CHARGE:  3</p>
            <p>KEGG:    C14819</p>
          </html>
        </notes>
        <annotation>
          <rdf:RDF xmlns:rdf="http://www.w3.org/1999/02/22-rdf-syntax-ns#" xmlns:bqbiol="http://biomodels.net/biology-qualifiers/">
            <rdf:Description rdf:about="#">
              <bqbiol:is>
                <rdf:Bag>
                  <rdf:li rdf:resource="urn:miriam:biocyc:NC10:FE+3"/>
                </rdf:Bag>
              </bqbiol:is>
            </rdf:Description>
            <rdf:Description rdf:about="#FE+3">
              <in:inchi xmlns:in="http://biomodels.net/inchi" metaid="#FE+3">InChI=1S/Fe/q+3</in:inchi>
            </rdf:Description>
          </rdf:RDF>
        </annotation>
      </species>
      <species metaid="SPERMIDINE" id="M_SPERMIDINE__91__CCO__45__EXTRACELLULAR__93__" name="spermidine" compartment="CCO__45__EXTRACELLULAR" initialAmount="1" charge="0">
        <notes>
          <html xmlns="http://www.w3.org/1999/xhtml">
            <p>FORMULA: H22C7N3</p>
            <p>BIOCYC:  SPERMIDINE</p>
            <p>CHARGE:  0</p>
            <p>KEGG:    C00315</p>
          </html>
        </notes>
        <annotation>
          <rdf:RDF xmlns:rdf="http://www.w3.org/1999/02/22-rdf-syntax-ns#" xmlns:bqbiol="http://biomodels.net/biology-qualifiers/">
            <rdf:Description rdf:about="#SPERMIDINE">
              <bqbiol:is>
                <rdf:Bag>
                  <rdf:li rdf:resource="urn:miriam:biocyc:NC10:SPERMIDINE"/>
                </rdf:Bag>
              </bqbiol:is>
            </rdf:Description>
            <rdf:Description rdf:about="#SPERMIDINE">
              <in:inchi xmlns:in="http://biomodels.net/inchi" metaid="#SPERMIDINE">InChI=1S/C7H19N3/c8-4-1-2-6-10-7-3-5-9/h10H,1-9H2/p+3</in:inchi>
            </rdf:Description>
          </rdf:RDF>
        </annotation>
      </species>
      <species id="M_SPERMIDINE__91__CCO__45__VAC__45__LUM__93__" name="spermidine" compartment="CCO__45__VAC__45__LUM" initialAmount="1" charge="0">
        <notes>
          <html xmlns="http://www.w3.org/1999/xhtml">
            <p>FORMULA: H22C7N3</p>
            <p>BIOCYC:  SPERMIDINE</p>
            <p>CHARGE:  0</p>
            <p>KEGG:    C00315</p>
          </html>
        </notes>
        <annotation>
          <rdf:RDF xmlns:rdf="http://www.w3.org/1999/02/22-rdf-syntax-ns#" xmlns:bqbiol="http://biomodels.net/biology-qualifiers/">
            <rdf:Description rdf:about="#">
              <bqbiol:is>
                <rdf:Bag>
                  <rdf:li rdf:resource="urn:miriam:biocyc:NC10:SPERMIDINE"/>
                </rdf:Bag>
              </bqbiol:is>
            </rdf:Description>
            <rdf:Description rdf:about="#SPERMIDINE">
              <in:inchi xmlns:in="http://biomodels.net/inchi" metaid="#SPERMIDINE">InChI=1S/C7H19N3/c8-4-1-2-6-10-7-3-5-9/h10H,1-9H2/p+3</in:inchi>
            </rdf:Description>
          </rdf:RDF>
        </annotation>
      </species>
      <species metaid="PROPIONATE" id="M_PROPIONATE__91__CCO__45__EXTRACELLULAR__93__" name="propionate" compartment="CCO__45__EXTRACELLULAR" initialAmount="1" charge="0">
        <notes>
          <html xmlns="http://www.w3.org/1999/xhtml">
            <p>FORMULA: H5O2C3</p>
            <p>BIOCYC:  PROPIONATE</p>
            <p>CHARGE:  0</p>
            <p>KEGG:    C00163</p>
          </html>
        </notes>
        <annotation>
          <rdf:RDF xmlns:rdf="http://www.w3.org/1999/02/22-rdf-syntax-ns#" xmlns:bqbiol="http://biomodels.net/biology-qualifiers/">
            <rdf:Description rdf:about="#PROPIONATE">
              <bqbiol:is>
                <rdf:Bag>
                  <rdf:li rdf:resource="urn:miriam:biocyc:NC10:PROPIONATE"/>
                </rdf:Bag>
              </bqbiol:is>
            </rdf:Description>
            <rdf:Description rdf:about="#PROPIONATE">
              <in:inchi xmlns:in="http://biomodels.net/inchi" metaid="#PROPIONATE">InChI=1S/C3H6O2/c1-2-3(4)5/h2H2,1H3,(H,4,5)/p-1</in:inchi>
            </rdf:Description>
          </rdf:RDF>
        </annotation>
      </species>
      <species metaid="S2O3" id="M_S2O3__91__CCO__45__EXTRACELLULAR__93__" name="thiosulfate" compartment="CCO__45__EXTRACELLULAR" initialAmount="1" charge="-2">
        <notes>
          <html xmlns="http://www.w3.org/1999/xhtml">
            <p>FORMULA: H1O3S2</p>
            <p>BIOCYC:  S2O3</p>
            <p>CHARGE:  -2</p>
            <p>KEGG:    C00320</p>
          </html>
        </notes>
        <annotation>
          <rdf:RDF xmlns:rdf="http://www.w3.org/1999/02/22-rdf-syntax-ns#" xmlns:bqbiol="http://biomodels.net/biology-qualifiers/">
            <rdf:Description rdf:about="#S2O3">
              <bqbiol:is>
                <rdf:Bag>
                  <rdf:li rdf:resource="urn:miriam:biocyc:NC10:S2O3"/>
                </rdf:Bag>
              </bqbiol:is>
            </rdf:Description>
            <rdf:Description rdf:about="#S2O3">
              <in:inchi xmlns:in="http://biomodels.net/inchi" metaid="#S2O3">InChI=1S/H2O3S2/c1-5(2,3)4/h(H2,1,2,3,4)/p-1</in:inchi>
            </rdf:Description>
          </rdf:RDF>
        </annotation>
      </species>
      <species metaid="SO3" id="M_SO3__91__CCO__45__EXTRACELLULAR__93__" name="sulfite" compartment="CCO__45__EXTRACELLULAR" initialAmount="1" charge="-2">
        <notes>
          <html xmlns="http://www.w3.org/1999/xhtml">
            <p>FORMULA: O3S1</p>
            <p>BIOCYC:  SO3</p>
            <p>CHARGE:  -2</p>
            <p>KEGG:    C00094</p>
          </html>
        </notes>
        <annotation>
          <rdf:RDF xmlns:rdf="http://www.w3.org/1999/02/22-rdf-syntax-ns#" xmlns:bqbiol="http://biomodels.net/biology-qualifiers/">
            <rdf:Description rdf:about="#SO3">
              <bqbiol:is>
                <rdf:Bag>
                  <rdf:li rdf:resource="urn:miriam:biocyc:NC10:SO3"/>
                </rdf:Bag>
              </bqbiol:is>
            </rdf:Description>
            <rdf:Description rdf:about="#SO3">
              <in:inchi xmlns:in="http://biomodels.net/inchi" metaid="#SO3">InChI=1S/H2O3S/c1-4(2)3/h(H2,1,2,3)/p-2</in:inchi>
            </rdf:Description>
          </rdf:RDF>
        </annotation>
      </species>
      <species id="M_13__45__HYDROPEROXYOCTADECA__45__911__45__DIENOATE__91__CCO__45__GLYOXYSOME__93__" name="13(S)-hydroperoxyoctadeca-9,11-dienoate" compartment="CCO__45__GLYOXYSOME" initialAmount="1" charge="0">
        <notes>
          <html xmlns="http://www.w3.org/1999/xhtml">
            <p>FORMULA: H31O4C18</p>
            <p>BIOCYC:  13-HYDROPEROXYOCTADECA-911-DIENOATE</p>
            <p>CHARGE:  0</p>
            <p>KEGG:    C04717</p>
          </html>
        </notes>
        <annotation>
          <rdf:RDF xmlns:rdf="http://www.w3.org/1999/02/22-rdf-syntax-ns#" xmlns:bqbiol="http://biomodels.net/biology-qualifiers/">
            <rdf:Description rdf:about="#">
              <bqbiol:is>
                <rdf:Bag>
                  <rdf:li rdf:resource="urn:miriam:biocyc:NC10:13-HYDROPEROXYOCTADECA-911-DIENOATE"/>
                </rdf:Bag>
              </bqbiol:is>
            </rdf:Description>
            <rdf:Description rdf:about="#13-HYDROPEROXYOCTADECA-911-DIENOATE">
              <in:inchi xmlns:in="http://biomodels.net/inchi" metaid="#13-HYDROPEROXYOCTADECA-911-DIENOATE">InChI=1S/C18H32O4/c1-2-3-11-14-17(22-21)15-12-9-7-5-4-6-8-10-13-16-18(19)20/h7,9,12,15,17,21H,2-6,8,10-11,13-14,16H2,1H3,(H,19,20)/p-1/b9-7+,15-12-/t17-/m0/s1</in:inchi>
            </rdf:Description>
          </rdf:RDF>
        </annotation>
      </species>
      <species metaid="GDP" id="M_GDP__91__CCO__45__EXTRACELLULAR__93__" name="GDP" compartment="CCO__45__EXTRACELLULAR" initialAmount="1" charge="-3">
        <notes>
          <html xmlns="http://www.w3.org/1999/xhtml">
            <p>FORMULA: H12P2C10O11N5</p>
            <p>BIOCYC:  GDP</p>
            <p>CHARGE:  -3</p>
            <p>KEGG:    C00035</p>
          </html>
        </notes>
        <annotation>
          <rdf:RDF xmlns:rdf="http://www.w3.org/1999/02/22-rdf-syntax-ns#" xmlns:bqbiol="http://biomodels.net/biology-qualifiers/">
            <rdf:Description rdf:about="#GDP">
              <bqbiol:is>
                <rdf:Bag>
                  <rdf:li rdf:resource="urn:miriam:biocyc:NC10:GDP"/>
                </rdf:Bag>
              </bqbiol:is>
            </rdf:Description>
            <rdf:Description rdf:about="#GDP">
              <in:inchi xmlns:in="http://biomodels.net/inchi" metaid="#GDP">InChI=1S/C10H15N5O11P2/c11-10-13-7-4(8(18)14-10)12-2-15(7)9-6(17)5(16)3(25-9)1-24-28(22,23)26-27(19,20)21/h2-3,5-6,9,16-17H,1H2,(H,22,23)(H2,19,20,21)(H3,11,13,14,18)/p-3/t3-,5-,6-,9-/m1/s1</in:inchi>
            </rdf:Description>
          </rdf:RDF>
        </annotation>
      </species>
      <species id="M_GDP__91__CCO__45__GLYOXYSOME__93__" name="GDP" compartment="CCO__45__GLYOXYSOME" initialAmount="1" charge="-3">
        <notes>
          <html xmlns="http://www.w3.org/1999/xhtml">
            <p>FORMULA: H12P2C10O11N5</p>
            <p>BIOCYC:  GDP</p>
            <p>CHARGE:  -3</p>
            <p>KEGG:    C00035</p>
          </html>
        </notes>
        <annotation>
          <rdf:RDF xmlns:rdf="http://www.w3.org/1999/02/22-rdf-syntax-ns#" xmlns:bqbiol="http://biomodels.net/biology-qualifiers/">
            <rdf:Description rdf:about="#">
              <bqbiol:is>
                <rdf:Bag>
                  <rdf:li rdf:resource="urn:miriam:biocyc:NC10:GDP"/>
                </rdf:Bag>
              </bqbiol:is>
            </rdf:Description>
            <rdf:Description rdf:about="#GDP">
              <in:inchi xmlns:in="http://biomodels.net/inchi" metaid="#GDP">InChI=1S/C10H15N5O11P2/c11-10-13-7-4(8(18)14-10)12-2-15(7)9-6(17)5(16)3(25-9)1-24-28(22,23)26-27(19,20)21/h2-3,5-6,9,16-17H,1H2,(H,22,23)(H2,19,20,21)(H3,11,13,14,18)/p-3/t3-,5-,6-,9-/m1/s1</in:inchi>
            </rdf:Description>
          </rdf:RDF>
        </annotation>
      </species>
      <species metaid="CPD-725" id="M_CPD__45__725__91__CCO__45__GLYOXYSOME__93__" name="13(S)-hydroperoxylinolenate" compartment="CCO__45__GLYOXYSOME" initialAmount="1" charge="0">
        <notes>
          <html xmlns="http://www.w3.org/1999/xhtml">
            <p>FORMULA: H29O4C18</p>
            <p>BIOCYC:  CPD-725</p>
            <p>CHARGE:  0</p>
            <p>KEGG:    </p>
          </html>
        </notes>
        <annotation>
          <rdf:RDF xmlns:rdf="http://www.w3.org/1999/02/22-rdf-syntax-ns#" xmlns:bqbiol="http://biomodels.net/biology-qualifiers/">
            <rdf:Description rdf:about="#CPD-725">
              <bqbiol:is>
                <rdf:Bag>
                  <rdf:li rdf:resource="urn:miriam:biocyc:NC10:CPD-725"/>
                </rdf:Bag>
              </bqbiol:is>
            </rdf:Description>
            <rdf:Description rdf:about="#CPD-725">
              <in:inchi xmlns:in="http://biomodels.net/inchi" metaid="#CPD-725">InChI=1S/C18H30O4/c1-2-3-11-14-17(22-21)15-12-9-7-5-4-6-8-10-13-16-18(19)20/h3,7,9,11-12,15,17,21H,2,4-6,8,10,13-14,16H2,1H3,(H,19,20)/p-1/b9-7-,11-3-,15-12+</in:inchi>
            </rdf:Description>
          </rdf:RDF>
        </annotation>
      </species>
      <species metaid="ARACHIDIC_ACID" id="M_ARACHIDIC_ACID__91__CCO__45__GLYOXYSOME__93__" name="arachidate" compartment="CCO__45__GLYOXYSOME" initialAmount="1" charge="0">
        <notes>
          <html xmlns="http://www.w3.org/1999/xhtml">
            <p>FORMULA: H39O2C20</p>
            <p>BIOCYC:  ARACHIDIC_ACID</p>
            <p>CHARGE:  0</p>
            <p>KEGG:    C06425</p>
          </html>
        </notes>
        <annotation>
          <rdf:RDF xmlns:rdf="http://www.w3.org/1999/02/22-rdf-syntax-ns#" xmlns:bqbiol="http://biomodels.net/biology-qualifiers/">
            <rdf:Description rdf:about="#ARACHIDIC_ACID">
              <bqbiol:is>
                <rdf:Bag>
                  <rdf:li rdf:resource="urn:miriam:biocyc:NC10:ARACHIDIC_ACID"/>
                </rdf:Bag>
              </bqbiol:is>
            </rdf:Description>
            <rdf:Description rdf:about="#ARACHIDIC_ACID">
              <in:inchi xmlns:in="http://biomodels.net/inchi" metaid="#ARACHIDIC_ACID">InChI=1S/C20H40O2/c1-2-3-4-5-6-7-8-9-10-11-12-13-14-15-16-17-18-19-20(21)22/h2-19H2,1H3,(H,21,22)/p-1</in:inchi>
            </rdf:Description>
          </rdf:RDF>
        </annotation>
      </species>
      <species metaid="ARACHIDONIC_ACID" id="M_ARACHIDONIC_ACID__91__CCO__45__GLYOXYSOME__93__" name="arachidonate" compartment="CCO__45__GLYOXYSOME" initialAmount="1" charge="0">
        <notes>
          <html xmlns="http://www.w3.org/1999/xhtml">
            <p>FORMULA: H31O2C20</p>
            <p>BIOCYC:  ARACHIDONIC_ACID</p>
            <p>CHARGE:  0</p>
            <p>KEGG:    C00219</p>
          </html>
        </notes>
        <annotation>
          <rdf:RDF xmlns:rdf="http://www.w3.org/1999/02/22-rdf-syntax-ns#" xmlns:bqbiol="http://biomodels.net/biology-qualifiers/">
            <rdf:Description rdf:about="#ARACHIDONIC_ACID">
              <bqbiol:is>
                <rdf:Bag>
                  <rdf:li rdf:resource="urn:miriam:biocyc:NC10:ARACHIDONIC_ACID"/>
                </rdf:Bag>
              </bqbiol:is>
            </rdf:Description>
            <rdf:Description rdf:about="#ARACHIDONIC_ACID">
              <in:inchi xmlns:in="http://biomodels.net/inchi" metaid="#ARACHIDONIC_ACID">InChI=1S/C20H32O2/c1-2-3-4-5-6-7-8-9-10-11-12-13-14-15-16-17-18-19-20(21)22/h6-7,9-10,12-13,15-16H,2-5,8,11,14,17-19H2,1H3,(H,21,22)/p-1/b7-6-,10-9-,13-12-,16-15-</in:inchi>
            </rdf:Description>
          </rdf:RDF>
        </annotation>
      </species>
      <species metaid="CPD-728" id="M_CPD__45__728__91__CCO__45__GLYOXYSOME__93__" name="12,13(S)-epoxylinolenate" compartment="CCO__45__GLYOXYSOME" initialAmount="1" charge="0">
        <notes>
          <html xmlns="http://www.w3.org/1999/xhtml">
            <p>FORMULA: H27O3C18</p>
            <p>BIOCYC:  CPD-728</p>
            <p>CHARGE:  0</p>
            <p>KEGG:    C04672</p>
          </html>
        </notes>
        <annotation>
          <rdf:RDF xmlns:rdf="http://www.w3.org/1999/02/22-rdf-syntax-ns#" xmlns:bqbiol="http://biomodels.net/biology-qualifiers/">
            <rdf:Description rdf:about="#CPD-728">
              <bqbiol:is>
                <rdf:Bag>
                  <rdf:li rdf:resource="urn:miriam:biocyc:NC10:CPD-728"/>
                </rdf:Bag>
              </bqbiol:is>
            </rdf:Description>
            <rdf:Description rdf:about="#CPD-728">
              <in:inchi xmlns:in="http://biomodels.net/inchi" metaid="#CPD-728">InChI=1S/C18H28O3/c1-2-3-10-13-16-17(21-16)14-11-8-6-4-5-7-9-12-15-18(19)20/h3,8,10-11,14,16H,2,4-7,9,12-13,15H2,1H3,(H,19,20)/p-1/b10-3-,11-8-,17-14+</in:inchi>
            </rdf:Description>
          </rdf:RDF>
        </annotation>
      </species>
      <species metaid="CPD-729" id="M_CPD__45__729__91__CCO__45__GLYOXYSOME__93__" name="12-oxo-cis-10,15-phytodienoate" compartment="CCO__45__GLYOXYSOME" initialAmount="1" charge="0">
        <notes>
          <html xmlns="http://www.w3.org/1999/xhtml">
            <p>FORMULA: H27O3C18</p>
            <p>BIOCYC:  CPD-729</p>
            <p>CHARGE:  0</p>
            <p>KEGG:    C01226</p>
          </html>
        </notes>
        <annotation>
          <rdf:RDF xmlns:rdf="http://www.w3.org/1999/02/22-rdf-syntax-ns#" xmlns:bqbiol="http://biomodels.net/biology-qualifiers/">
            <rdf:Description rdf:about="#CPD-729">
              <bqbiol:is>
                <rdf:Bag>
                  <rdf:li rdf:resource="urn:miriam:biocyc:NC10:CPD-729"/>
                </rdf:Bag>
              </bqbiol:is>
            </rdf:Description>
            <rdf:Description rdf:about="#CPD-729">
              <in:inchi xmlns:in="http://biomodels.net/inchi" metaid="#CPD-729">InChI=1S/C18H28O3/c1-2-3-7-11-16-15(13-14-17(16)19)10-8-5-4-6-9-12-18(20)21/h3,7,13-16H,2,4-6,8-12H2,1H3,(H,20,21)/p-1/b7-3-</in:inchi>
            </rdf:Description>
          </rdf:RDF>
        </annotation>
      </species>
      <species metaid="CPD-730" id="M_CPD__45__730__91__CCO__45__GLYOXYSOME__93__" name="OPC-8:0" compartment="CCO__45__GLYOXYSOME" initialAmount="1" charge="0">
        <notes>
          <html xmlns="http://www.w3.org/1999/xhtml">
            <p>FORMULA: H29O3C18</p>
            <p>BIOCYC:  CPD-730</p>
            <p>CHARGE:  0</p>
            <p>KEGG:    C04780</p>
          </html>
        </notes>
        <annotation>
          <rdf:RDF xmlns:rdf="http://www.w3.org/1999/02/22-rdf-syntax-ns#" xmlns:bqbiol="http://biomodels.net/biology-qualifiers/">
            <rdf:Description rdf:about="#CPD-730">
              <bqbiol:is>
                <rdf:Bag>
                  <rdf:li rdf:resource="urn:miriam:biocyc:NC10:CPD-730"/>
                </rdf:Bag>
              </bqbiol:is>
            </rdf:Description>
            <rdf:Description rdf:about="#CPD-730">
              <in:inchi xmlns:in="http://biomodels.net/inchi" metaid="#CPD-730">InChI=1S/C18H30O3/c1-2-3-7-11-16-15(13-14-17(16)19)10-8-5-4-6-9-12-18(20)21/h3,7,15-16H,2,4-6,8-14H2,1H3,(H,20,21)/p-1/b7-3-</in:inchi>
            </rdf:Description>
          </rdf:RDF>
        </annotation>
      </species>
      <species metaid="LINOLEIC_ACID" id="M_LINOLEIC_ACID__91__CCO__45__GLYOXYSOME__93__" name="linoleate" compartment="CCO__45__GLYOXYSOME" initialAmount="1" charge="0">
        <notes>
          <html xmlns="http://www.w3.org/1999/xhtml">
            <p>FORMULA: H31O2C18</p>
            <p>BIOCYC:  LINOLEIC_ACID</p>
            <p>CHARGE:  0</p>
            <p>KEGG:    C01595</p>
          </html>
        </notes>
        <annotation>
          <rdf:RDF xmlns:rdf="http://www.w3.org/1999/02/22-rdf-syntax-ns#" xmlns:bqbiol="http://biomodels.net/biology-qualifiers/">
            <rdf:Description rdf:about="#LINOLEIC_ACID">
              <bqbiol:is>
                <rdf:Bag>
                  <rdf:li rdf:resource="urn:miriam:biocyc:NC10:LINOLEIC_ACID"/>
                </rdf:Bag>
              </bqbiol:is>
            </rdf:Description>
            <rdf:Description rdf:about="#LINOLEIC_ACID">
              <in:inchi xmlns:in="http://biomodels.net/inchi" metaid="#LINOLEIC_ACID">InChI=1S/C18H32O2/c1-2-3-4-5-6-7-8-9-10-11-12-13-14-15-16-17-18(19)20/h6-7,9-10H,2-5,8,11-17H2,1H3,(H,19,20)/p-1/b7-6-,10-9-</in:inchi>
            </rdf:Description>
          </rdf:RDF>
        </annotation>
      </species>
      <species metaid="LINOLENIC_ACID" id="M_LINOLENIC_ACID__91__CCO__45__GLYOXYSOME__93__" name="alpha-linolenate" compartment="CCO__45__GLYOXYSOME" initialAmount="1" charge="0">
        <notes>
          <html xmlns="http://www.w3.org/1999/xhtml">
            <p>FORMULA: H29C18O2</p>
            <p>BIOCYC:  LINOLENIC_ACID</p>
            <p>CHARGE:  0</p>
            <p>KEGG:    C06427</p>
          </html>
        </notes>
        <annotation>
          <rdf:RDF xmlns:rdf="http://www.w3.org/1999/02/22-rdf-syntax-ns#" xmlns:bqbiol="http://biomodels.net/biology-qualifiers/">
            <rdf:Description rdf:about="#LINOLENIC_ACID">
              <bqbiol:is>
                <rdf:Bag>
                  <rdf:li rdf:resource="urn:miriam:biocyc:NC10:LINOLENIC_ACID"/>
                </rdf:Bag>
              </bqbiol:is>
            </rdf:Description>
            <rdf:Description rdf:about="#LINOLENIC_ACID">
              <in:inchi xmlns:in="http://biomodels.net/inchi" metaid="#LINOLENIC_ACID">InChI=1S/C18H30O2/c1-2-3-4-5-6-7-8-9-10-11-12-13-14-15-16-17-18(19)20/h3-4,6-7,9-10H,2,5,8,11-17H2,1H3,(H,19,20)/p-1/b4-3-,7-6-,10-9-</in:inchi>
            </rdf:Description>
          </rdf:RDF>
        </annotation>
      </species>
      <species metaid="OLEATE-CPD" id="M_OLEATE__45__CPD__91__CCO__45__GLYOXYSOME__93__" name="oleate" compartment="CCO__45__GLYOXYSOME" initialAmount="1" charge="0">
        <notes>
          <html xmlns="http://www.w3.org/1999/xhtml">
            <p>FORMULA: H33O2C18</p>
            <p>BIOCYC:  OLEATE-CPD</p>
            <p>CHARGE:  0</p>
            <p>KEGG:    C00712</p>
          </html>
        </notes>
        <annotation>
          <rdf:RDF xmlns:rdf="http://www.w3.org/1999/02/22-rdf-syntax-ns#" xmlns:bqbiol="http://biomodels.net/biology-qualifiers/">
            <rdf:Description rdf:about="#OLEATE-CPD">
              <bqbiol:is>
                <rdf:Bag>
                  <rdf:li rdf:resource="urn:miriam:biocyc:NC10:OLEATE-CPD"/>
                </rdf:Bag>
              </bqbiol:is>
            </rdf:Description>
            <rdf:Description rdf:about="#OLEATE-CPD">
              <in:inchi xmlns:in="http://biomodels.net/inchi" metaid="#OLEATE-CPD">InChI=1S/C18H34O2/c1-2-3-4-5-6-7-8-9-10-11-12-13-14-15-16-17-18(19)20/h9-10H,2-8,11-17H2,1H3,(H,19,20)/p-1/b10-9-</in:inchi>
            </rdf:Description>
          </rdf:RDF>
        </annotation>
      </species>
      <species metaid="PALMITATE" id="M_PALMITATE__91__CCO__45__GLYOXYSOME__93__" name="palmitate" compartment="CCO__45__GLYOXYSOME" initialAmount="1" charge="0">
        <notes>
          <html xmlns="http://www.w3.org/1999/xhtml">
            <p>FORMULA: H31O2C16</p>
            <p>BIOCYC:  PALMITATE</p>
            <p>CHARGE:  0</p>
            <p>KEGG:    C00249</p>
          </html>
        </notes>
        <annotation>
          <rdf:RDF xmlns:rdf="http://www.w3.org/1999/02/22-rdf-syntax-ns#" xmlns:bqbiol="http://biomodels.net/biology-qualifiers/">
            <rdf:Description rdf:about="#PALMITATE">
              <bqbiol:is>
                <rdf:Bag>
                  <rdf:li rdf:resource="urn:miriam:biocyc:NC10:PALMITATE"/>
                </rdf:Bag>
              </bqbiol:is>
            </rdf:Description>
            <rdf:Description rdf:about="#PALMITATE">
              <in:inchi xmlns:in="http://biomodels.net/inchi" metaid="#PALMITATE">InChI=1S/C16H32O2/c1-2-3-4-5-6-7-8-9-10-11-12-13-14-15-16(17)18/h2-15H2,1H3,(H,17,18)/p-1</in:inchi>
            </rdf:Description>
          </rdf:RDF>
        </annotation>
      </species>
      <species metaid="GTP" id="M_GTP__91__CCO__45__EXTRACELLULAR__93__" name="GTP" compartment="CCO__45__EXTRACELLULAR" initialAmount="1" charge="-4">
        <notes>
          <html xmlns="http://www.w3.org/1999/xhtml">
            <p>FORMULA: H12P3C10O14N5</p>
            <p>BIOCYC:  GTP</p>
            <p>CHARGE:  -4</p>
            <p>KEGG:    C00044</p>
          </html>
        </notes>
        <annotation>
          <rdf:RDF xmlns:rdf="http://www.w3.org/1999/02/22-rdf-syntax-ns#" xmlns:bqbiol="http://biomodels.net/biology-qualifiers/">
            <rdf:Description rdf:about="#GTP">
              <bqbiol:is>
                <rdf:Bag>
                  <rdf:li rdf:resource="urn:miriam:biocyc:NC10:GTP"/>
                </rdf:Bag>
              </bqbiol:is>
            </rdf:Description>
            <rdf:Description rdf:about="#GTP">
              <in:inchi xmlns:in="http://biomodels.net/inchi" metaid="#GTP">InChI=1S/C10H16N5O14P3/c11-10-13-7-4(8(18)14-10)12-2-15(7)9-6(17)5(16)3(27-9)1-26-31(22,23)29-32(24,25)28-30(19,20)21/h2-3,5-6,9,16-17H,1H2,(H,22,23)(H,24,25)(H2,19,20,21)(H3,11,13,14,18)/p-4/t3-,5-,6-,9-/m1/s1</in:inchi>
            </rdf:Description>
          </rdf:RDF>
        </annotation>
      </species>
      <species id="M_GTP__91__CCO__45__GLYOXYSOME__93__" name="GTP" compartment="CCO__45__GLYOXYSOME" initialAmount="1" charge="-4">
        <notes>
          <html xmlns="http://www.w3.org/1999/xhtml">
            <p>FORMULA: H12P3C10O14N5</p>
            <p>BIOCYC:  GTP</p>
            <p>CHARGE:  -4</p>
            <p>KEGG:    C00044</p>
          </html>
        </notes>
        <annotation>
          <rdf:RDF xmlns:rdf="http://www.w3.org/1999/02/22-rdf-syntax-ns#" xmlns:bqbiol="http://biomodels.net/biology-qualifiers/">
            <rdf:Description rdf:about="#">
              <bqbiol:is>
                <rdf:Bag>
                  <rdf:li rdf:resource="urn:miriam:biocyc:NC10:GTP"/>
                </rdf:Bag>
              </bqbiol:is>
            </rdf:Description>
            <rdf:Description rdf:about="#GTP">
              <in:inchi xmlns:in="http://biomodels.net/inchi" metaid="#GTP">InChI=1S/C10H16N5O14P3/c11-10-13-7-4(8(18)14-10)12-2-15(7)9-6(17)5(16)3(27-9)1-26-31(22,23)29-32(24,25)28-30(19,20)21/h2-3,5-6,9,16-17H,1H2,(H,22,23)(H,24,25)(H2,19,20,21)(H3,11,13,14,18)/p-4/t3-,5-,6-,9-/m1/s1</in:inchi>
            </rdf:Description>
          </rdf:RDF>
        </annotation>
      </species>
      <species metaid="STEARIC_ACID" id="M_STEARIC_ACID__91__CCO__45__GLYOXYSOME__93__" name="stearate" compartment="CCO__45__GLYOXYSOME" initialAmount="1" charge="0">
        <notes>
          <html xmlns="http://www.w3.org/1999/xhtml">
            <p>FORMULA: H35O2C18</p>
            <p>BIOCYC:  STEARIC_ACID</p>
            <p>CHARGE:  0</p>
            <p>KEGG:    C01530</p>
          </html>
        </notes>
        <annotation>
          <rdf:RDF xmlns:rdf="http://www.w3.org/1999/02/22-rdf-syntax-ns#" xmlns:bqbiol="http://biomodels.net/biology-qualifiers/">
            <rdf:Description rdf:about="#STEARIC_ACID">
              <bqbiol:is>
                <rdf:Bag>
                  <rdf:li rdf:resource="urn:miriam:biocyc:NC10:STEARIC_ACID"/>
                </rdf:Bag>
              </bqbiol:is>
            </rdf:Description>
            <rdf:Description rdf:about="#STEARIC_ACID">
              <in:inchi xmlns:in="http://biomodels.net/inchi" metaid="#STEARIC_ACID">InChI=1S/C18H36O2/c1-2-3-4-5-6-7-8-9-10-11-12-13-14-15-16-17-18(19)20/h2-17H2,1H3,(H,19,20)/p-1</in:inchi>
            </rdf:Description>
          </rdf:RDF>
        </annotation>
      </species>
      <species id="M_18__45__OXOOLEATE__91__CCO__45__GLYOXYSOME__93__" name="18-oxo-oleate" compartment="CCO__45__GLYOXYSOME" initialAmount="1" charge="0">
        <notes>
          <html xmlns="http://www.w3.org/1999/xhtml">
            <p>FORMULA: H31O3C18</p>
            <p>BIOCYC:  18-OXOOLEATE</p>
            <p>CHARGE:  0</p>
            <p>KEGG:    </p>
          </html>
        </notes>
        <annotation>
          <rdf:RDF xmlns:rdf="http://www.w3.org/1999/02/22-rdf-syntax-ns#" xmlns:bqbiol="http://biomodels.net/biology-qualifiers/">
            <rdf:Description rdf:about="#">
              <bqbiol:is>
                <rdf:Bag>
                  <rdf:li rdf:resource="urn:miriam:biocyc:NC10:18-OXOOLEATE"/>
                </rdf:Bag>
              </bqbiol:is>
            </rdf:Description>
            <rdf:Description rdf:about="#18-OXOOLEATE">
              <in:inchi xmlns:in="http://biomodels.net/inchi" metaid="#18-OXOOLEATE">InChI=1S/C18H32O3/c19-17-15-13-11-9-7-5-3-1-2-4-6-8-10-12-14-16-18(20)21/h1-2,17H,3-16H2,(H,20,21)/p-1/b2-1+</in:inchi>
            </rdf:Description>
          </rdf:RDF>
        </annotation>
      </species>
      <species metaid="CPD-10512" id="M_CPD__45__10512__91__CCO__45__GLYOXYSOME__93__" name="16-oxo-palmitate" compartment="CCO__45__GLYOXYSOME" initialAmount="1" charge="0">
        <notes>
          <html xmlns="http://www.w3.org/1999/xhtml">
            <p>FORMULA: H29O3C16</p>
            <p>BIOCYC:  CPD-10512</p>
            <p>CHARGE:  0</p>
            <p>KEGG:    </p>
          </html>
        </notes>
        <annotation>
          <rdf:RDF xmlns:rdf="http://www.w3.org/1999/02/22-rdf-syntax-ns#" xmlns:bqbiol="http://biomodels.net/biology-qualifiers/">
            <rdf:Description rdf:about="#CPD-10512">
              <bqbiol:is>
                <rdf:Bag>
                  <rdf:li rdf:resource="urn:miriam:biocyc:NC10:CPD-10512"/>
                </rdf:Bag>
              </bqbiol:is>
            </rdf:Description>
            <rdf:Description rdf:about="#CPD-10512">
              <in:inchi xmlns:in="http://biomodels.net/inchi" metaid="#CPD-10512">InChI=1S/C16H30O3/c17-15-13-11-9-7-5-3-1-2-4-6-8-10-12-14-16(18)19/h15H,1-14H2,(H,18,19)/p-1</in:inchi>
            </rdf:Description>
          </rdf:RDF>
        </annotation>
      </species>
      <species id="M_16__45__HYDROXYPALMITATE__91__CCO__45__GLYOXYSOME__93__" name="16-hydroxypalmitate" compartment="CCO__45__GLYOXYSOME" initialAmount="1" charge="0">
        <notes>
          <html xmlns="http://www.w3.org/1999/xhtml">
            <p>FORMULA: H31O3C16</p>
            <p>BIOCYC:  16-HYDROXYPALMITATE</p>
            <p>CHARGE:  0</p>
            <p>KEGG:    </p>
          </html>
        </notes>
        <annotation>
          <rdf:RDF xmlns:rdf="http://www.w3.org/1999/02/22-rdf-syntax-ns#" xmlns:bqbiol="http://biomodels.net/biology-qualifiers/">
            <rdf:Description rdf:about="#">
              <bqbiol:is>
                <rdf:Bag>
                  <rdf:li rdf:resource="urn:miriam:biocyc:NC10:16-HYDROXYPALMITATE"/>
                </rdf:Bag>
              </bqbiol:is>
            </rdf:Description>
            <rdf:Description rdf:about="#16-HYDROXYPALMITATE">
              <in:inchi xmlns:in="http://biomodels.net/inchi" metaid="#16-HYDROXYPALMITATE">InChI=1S/C16H32O3/c17-15-13-11-9-7-5-3-1-2-4-6-8-10-12-14-16(18)19/h17H,1-15H2,(H,18,19)/p-1</in:inchi>
            </rdf:Description>
          </rdf:RDF>
        </annotation>
      </species>
      <species id="M_18__45__HYDROXYOLEATE__91__CCO__45__GLYOXYSOME__93__" name="18-hydroxyoleate" compartment="CCO__45__GLYOXYSOME" initialAmount="1" charge="0">
        <notes>
          <html xmlns="http://www.w3.org/1999/xhtml">
            <p>FORMULA: H33O3C18</p>
            <p>BIOCYC:  18-HYDROXYOLEATE</p>
            <p>CHARGE:  0</p>
            <p>KEGG:    </p>
          </html>
        </notes>
        <annotation>
          <rdf:RDF xmlns:rdf="http://www.w3.org/1999/02/22-rdf-syntax-ns#" xmlns:bqbiol="http://biomodels.net/biology-qualifiers/">
            <rdf:Description rdf:about="#">
              <bqbiol:is>
                <rdf:Bag>
                  <rdf:li rdf:resource="urn:miriam:biocyc:NC10:18-HYDROXYOLEATE"/>
                </rdf:Bag>
              </bqbiol:is>
            </rdf:Description>
            <rdf:Description rdf:about="#18-HYDROXYOLEATE">
              <in:inchi xmlns:in="http://biomodels.net/inchi" metaid="#18-HYDROXYOLEATE">InChI=1S/C18H34O3/c19-17-15-13-11-9-7-5-3-1-2-4-6-8-10-12-14-16-18(20)21/h1-2,19H,3-17H2,(H,20,21)/p-1/b2-1+</in:inchi>
            </rdf:Description>
          </rdf:RDF>
        </annotation>
      </species>
      <species metaid="CPD-7838" id="M_CPD__45__7838__91__CCO__45__GLYOXYSOME__93__" name="omega-hydroxy behenate" compartment="CCO__45__GLYOXYSOME" initialAmount="1" charge="0">
        <notes>
          <html xmlns="http://www.w3.org/1999/xhtml">
            <p>FORMULA: H43C22O3</p>
            <p>BIOCYC:  CPD-7838</p>
            <p>CHARGE:  0</p>
            <p>KEGG:    </p>
          </html>
        </notes>
        <annotation>
          <rdf:RDF xmlns:rdf="http://www.w3.org/1999/02/22-rdf-syntax-ns#" xmlns:bqbiol="http://biomodels.net/biology-qualifiers/">
            <rdf:Description rdf:about="#CPD-7838">
              <bqbiol:is>
                <rdf:Bag>
                  <rdf:li rdf:resource="urn:miriam:biocyc:NC10:CPD-7838"/>
                </rdf:Bag>
              </bqbiol:is>
            </rdf:Description>
            <rdf:Description rdf:about="#CPD-7838">
              <in:inchi xmlns:in="http://biomodels.net/inchi" metaid="#CPD-7838">InChI=1S/C22H44O3/c23-21-19-17-15-13-11-9-7-5-3-1-2-4-6-8-10-12-14-16-18-20-22(24)25/h23H,1-21H2,(H,24,25)/p-1</in:inchi>
            </rdf:Description>
          </rdf:RDF>
        </annotation>
      </species>
      <species metaid="CPD2T-48" id="M_CPD2T__45__48__91__CCO__45__GLYOXYSOME__93__" name="omega-hydroxy tetracosanoate" compartment="CCO__45__GLYOXYSOME" initialAmount="1" charge="0">
        <notes>
          <html xmlns="http://www.w3.org/1999/xhtml">
            <p>FORMULA: H47C24O3</p>
            <p>BIOCYC:  CPD2T-48</p>
            <p>CHARGE:  0</p>
            <p>KEGG:    </p>
          </html>
        </notes>
        <annotation>
          <rdf:RDF xmlns:rdf="http://www.w3.org/1999/02/22-rdf-syntax-ns#" xmlns:bqbiol="http://biomodels.net/biology-qualifiers/">
            <rdf:Description rdf:about="#CPD2T-48">
              <bqbiol:is>
                <rdf:Bag>
                  <rdf:li rdf:resource="urn:miriam:biocyc:NC10:CPD2T-48"/>
                </rdf:Bag>
              </bqbiol:is>
            </rdf:Description>
            <rdf:Description rdf:about="#CPD2T-48">
              <in:inchi xmlns:in="http://biomodels.net/inchi" metaid="#CPD2T-48">InChI=1S/C24H48O3/c25-23-21-19-17-15-13-11-9-7-5-3-1-2-4-6-8-10-12-14-16-18-20-22-24(26)27/h25H,1-23H2,(H,26,27)/p-1</in:inchi>
            </rdf:Description>
          </rdf:RDF>
        </annotation>
      </species>
      <species metaid="CPD2T-49" id="M_CPD2T__45__49__91__CCO__45__GLYOXYSOME__93__" name="18-hydroxylinoleate" compartment="CCO__45__GLYOXYSOME" initialAmount="1" charge="0">
        <notes>
          <html xmlns="http://www.w3.org/1999/xhtml">
            <p>FORMULA: H31O3C18</p>
            <p>BIOCYC:  CPD2T-49</p>
            <p>CHARGE:  0</p>
            <p>KEGG:    </p>
          </html>
        </notes>
        <annotation>
          <rdf:RDF xmlns:rdf="http://www.w3.org/1999/02/22-rdf-syntax-ns#" xmlns:bqbiol="http://biomodels.net/biology-qualifiers/">
            <rdf:Description rdf:about="#CPD2T-49">
              <bqbiol:is>
                <rdf:Bag>
                  <rdf:li rdf:resource="urn:miriam:biocyc:NC10:CPD2T-49"/>
                </rdf:Bag>
              </bqbiol:is>
            </rdf:Description>
            <rdf:Description rdf:about="#CPD2T-49">
              <in:inchi xmlns:in="http://biomodels.net/inchi" metaid="#CPD2T-49">InChI=1S/C18H32O3/c19-17-15-13-11-9-7-5-3-1-2-4-6-8-10-12-14-16-18(20)21/h1-2,5,7,19H,3-4,6,8-17H2,(H,20,21)/p-1/b2-1+,7-5-</in:inchi>
            </rdf:Description>
          </rdf:RDF>
        </annotation>
      </species>
      <species metaid="CPD2T-50" id="M_CPD2T__45__50__91__CCO__45__GLYOXYSOME__93__" name="18-hydroxystearate" compartment="CCO__45__GLYOXYSOME" initialAmount="1" charge="0">
        <notes>
          <html xmlns="http://www.w3.org/1999/xhtml">
            <p>FORMULA: H35O3C18</p>
            <p>BIOCYC:  CPD2T-50</p>
            <p>CHARGE:  0</p>
            <p>KEGG:    </p>
          </html>
        </notes>
        <annotation>
          <rdf:RDF xmlns:rdf="http://www.w3.org/1999/02/22-rdf-syntax-ns#" xmlns:bqbiol="http://biomodels.net/biology-qualifiers/">
            <rdf:Description rdf:about="#CPD2T-50">
              <bqbiol:is>
                <rdf:Bag>
                  <rdf:li rdf:resource="urn:miriam:biocyc:NC10:CPD2T-50"/>
                </rdf:Bag>
              </bqbiol:is>
            </rdf:Description>
            <rdf:Description rdf:about="#CPD2T-50">
              <in:inchi xmlns:in="http://biomodels.net/inchi" metaid="#CPD2T-50">InChI=1S/C18H36O3/c19-17-15-13-11-9-7-5-3-1-2-4-6-8-10-12-14-16-18(20)21/h19H,1-17H2,(H,20,21)/p-1</in:inchi>
            </rdf:Description>
          </rdf:RDF>
        </annotation>
      </species>
      <species metaid="CPD2T-51" id="M_CPD2T__45__51__91__CCO__45__GLYOXYSOME__93__" name="20-hydroxyicosanoate" compartment="CCO__45__GLYOXYSOME" initialAmount="1" charge="0">
        <notes>
          <html xmlns="http://www.w3.org/1999/xhtml">
            <p>FORMULA: H39C20O3</p>
            <p>BIOCYC:  CPD2T-51</p>
            <p>CHARGE:  0</p>
            <p>KEGG:    </p>
          </html>
        </notes>
        <annotation>
          <rdf:RDF xmlns:rdf="http://www.w3.org/1999/02/22-rdf-syntax-ns#" xmlns:bqbiol="http://biomodels.net/biology-qualifiers/">
            <rdf:Description rdf:about="#CPD2T-51">
              <bqbiol:is>
                <rdf:Bag>
                  <rdf:li rdf:resource="urn:miriam:biocyc:NC10:CPD2T-51"/>
                </rdf:Bag>
              </bqbiol:is>
            </rdf:Description>
            <rdf:Description rdf:about="#CPD2T-51">
              <in:inchi xmlns:in="http://biomodels.net/inchi" metaid="#CPD2T-51">InChI=1S/C20H40O3/c21-19-17-15-13-11-9-7-5-3-1-2-4-6-8-10-12-14-16-18-20(22)23/h21H,1-19H2,(H,22,23)/p-1</in:inchi>
            </rdf:Description>
          </rdf:RDF>
        </annotation>
      </species>
      <species metaid="BUTYRIC_ACID" id="M_BUTYRIC_ACID__91__CCO__45__EXTRACELLULAR__93__" name="2-butanoate" compartment="CCO__45__EXTRACELLULAR" initialAmount="1" charge="0">
        <notes>
          <html xmlns="http://www.w3.org/1999/xhtml">
            <p>FORMULA: H7O2C4</p>
            <p>BIOCYC:  BUTYRIC_ACID</p>
            <p>CHARGE:  0</p>
            <p>KEGG:    C00246</p>
          </html>
        </notes>
        <annotation>
          <rdf:RDF xmlns:rdf="http://www.w3.org/1999/02/22-rdf-syntax-ns#" xmlns:bqbiol="http://biomodels.net/biology-qualifiers/">
            <rdf:Description rdf:about="#BUTYRIC_ACID">
              <bqbiol:is>
                <rdf:Bag>
                  <rdf:li rdf:resource="urn:miriam:biocyc:NC10:BUTYRIC_ACID"/>
                </rdf:Bag>
              </bqbiol:is>
            </rdf:Description>
            <rdf:Description rdf:about="#BUTYRIC_ACID">
              <in:inchi xmlns:in="http://biomodels.net/inchi" metaid="#BUTYRIC_ACID">InChI=1S/C4H8O2/c1-2-3-4(5)6/h2-3H2,1H3,(H,5,6)/p-1</in:inchi>
            </rdf:Description>
          </rdf:RDF>
        </annotation>
      </species>
      <species metaid="DOCOSANOATE" id="M_DOCOSANOATE__91__CCO__45__GLYOXYSOME__93__" name="behenate" compartment="CCO__45__GLYOXYSOME" initialAmount="1" charge="0">
        <notes>
          <html xmlns="http://www.w3.org/1999/xhtml">
            <p>FORMULA: H43C22O2</p>
            <p>BIOCYC:  DOCOSANOATE</p>
            <p>CHARGE:  0</p>
            <p>KEGG:    C08281</p>
          </html>
        </notes>
        <annotation>
          <rdf:RDF xmlns:rdf="http://www.w3.org/1999/02/22-rdf-syntax-ns#" xmlns:bqbiol="http://biomodels.net/biology-qualifiers/">
            <rdf:Description rdf:about="#DOCOSANOATE">
              <bqbiol:is>
                <rdf:Bag>
                  <rdf:li rdf:resource="urn:miriam:biocyc:NC10:DOCOSANOATE"/>
                </rdf:Bag>
              </bqbiol:is>
            </rdf:Description>
            <rdf:Description rdf:about="#DOCOSANOATE">
              <in:inchi xmlns:in="http://biomodels.net/inchi" metaid="#DOCOSANOATE">InChI=1S/C22H44O2/c1-2-3-4-5-6-7-8-9-10-11-12-13-14-15-16-17-18-19-20-21-22(23)24/h2-21H2,1H3,(H,23,24)/p-1</in:inchi>
            </rdf:Description>
          </rdf:RDF>
        </annotation>
      </species>
      <species metaid="TETRACOSANOATE" id="M_TETRACOSANOATE__91__CCO__45__GLYOXYSOME__93__" name="lignocerate" compartment="CCO__45__GLYOXYSOME" initialAmount="1" charge="0">
        <notes>
          <html xmlns="http://www.w3.org/1999/xhtml">
            <p>FORMULA: H47C24O2</p>
            <p>BIOCYC:  TETRACOSANOATE</p>
            <p>CHARGE:  0</p>
            <p>KEGG:    C08320</p>
          </html>
        </notes>
        <annotation>
          <rdf:RDF xmlns:rdf="http://www.w3.org/1999/02/22-rdf-syntax-ns#" xmlns:bqbiol="http://biomodels.net/biology-qualifiers/">
            <rdf:Description rdf:about="#TETRACOSANOATE">
              <bqbiol:is>
                <rdf:Bag>
                  <rdf:li rdf:resource="urn:miriam:biocyc:NC10:TETRACOSANOATE"/>
                </rdf:Bag>
              </bqbiol:is>
            </rdf:Description>
            <rdf:Description rdf:about="#TETRACOSANOATE">
              <in:inchi xmlns:in="http://biomodels.net/inchi" metaid="#TETRACOSANOATE">InChI=1S/C24H48O2/c1-2-3-4-5-6-7-8-9-10-11-12-13-14-15-16-17-18-19-20-21-22-23-24(25)26/h2-23H2,1H3,(H,25,26)/p-1</in:inchi>
            </rdf:Description>
          </rdf:RDF>
        </annotation>
      </species>
      <species metaid="CPD-13025" id="M_CPD__45__13025__91__CCO__45__GLYOXYSOME__93__" name="guanosine 2&apos;-monophosphate" compartment="CCO__45__GLYOXYSOME" initialAmount="1" charge="0">
        <notes>
          <html xmlns="http://www.w3.org/1999/xhtml">
            <p>FORMULA: H12P1C10O8N5</p>
            <p>BIOCYC:  CPD-13025</p>
            <p>CHARGE:  0</p>
            <p>KEGG:    </p>
          </html>
        </notes>
        <annotation>
          <rdf:RDF xmlns:rdf="http://www.w3.org/1999/02/22-rdf-syntax-ns#" xmlns:bqbiol="http://biomodels.net/biology-qualifiers/">
            <rdf:Description rdf:about="#CPD-13025">
              <bqbiol:is>
                <rdf:Bag>
                  <rdf:li rdf:resource="urn:miriam:biocyc:NC10:CPD-13025"/>
                </rdf:Bag>
              </bqbiol:is>
            </rdf:Description>
            <rdf:Description rdf:about="#CPD-13025">
              <in:inchi xmlns:in="http://biomodels.net/inchi" metaid="#CPD-13025">InChI=1S/C10H14N5O8P/c11-10-13-7-4(8(18)14-10)12-2-15(7)9-6(23-24(19,20)21)5(17)3(1-16)22-9/h2-3,5-6,9,16-17H,1H2,(H2,19,20,21)(H3,11,13,14,18)/p-2/t3-,5-,6-,9-/m1/s1</in:inchi>
            </rdf:Description>
          </rdf:RDF>
        </annotation>
      </species>
      <species id="M_CPD__45__13025__91__CCO__45__MIT__93__" name="guanosine 2&apos;-monophosphate" compartment="CCO__45__MIT" initialAmount="1" charge="0">
        <notes>
          <html xmlns="http://www.w3.org/1999/xhtml">
            <p>FORMULA: H12P1C10O8N5</p>
            <p>BIOCYC:  CPD-13025</p>
            <p>CHARGE:  0</p>
            <p>KEGG:    </p>
          </html>
        </notes>
        <annotation>
          <rdf:RDF xmlns:rdf="http://www.w3.org/1999/02/22-rdf-syntax-ns#" xmlns:bqbiol="http://biomodels.net/biology-qualifiers/">
            <rdf:Description rdf:about="#">
              <bqbiol:is>
                <rdf:Bag>
                  <rdf:li rdf:resource="urn:miriam:biocyc:NC10:CPD-13025"/>
                </rdf:Bag>
              </bqbiol:is>
            </rdf:Description>
            <rdf:Description rdf:about="#CPD-13025">
              <in:inchi xmlns:in="http://biomodels.net/inchi" metaid="#CPD-13025">InChI=1S/C10H14N5O8P/c11-10-13-7-4(8(18)14-10)12-2-15(7)9-6(23-24(19,20)21)5(17)3(1-16)22-9/h2-3,5-6,9,16-17H,1H2,(H2,19,20,21)(H3,11,13,14,18)/p-2/t3-,5-,6-,9-/m1/s1</in:inchi>
            </rdf:Description>
          </rdf:RDF>
        </annotation>
      </species>
      <species metaid="CPD-3705" id="M_CPD__45__3705__91__CCO__45__GLYOXYSOME__93__" name="adenosine 2&apos;-monophosphate" compartment="CCO__45__GLYOXYSOME" initialAmount="1" charge="0">
        <notes>
          <html xmlns="http://www.w3.org/1999/xhtml">
            <p>FORMULA: H12P1C10O7N5</p>
            <p>BIOCYC:  CPD-3705</p>
            <p>CHARGE:  0</p>
            <p>KEGG:    C00946</p>
          </html>
        </notes>
        <annotation>
          <rdf:RDF xmlns:rdf="http://www.w3.org/1999/02/22-rdf-syntax-ns#" xmlns:bqbiol="http://biomodels.net/biology-qualifiers/">
            <rdf:Description rdf:about="#CPD-3705">
              <bqbiol:is>
                <rdf:Bag>
                  <rdf:li rdf:resource="urn:miriam:biocyc:NC10:CPD-3705"/>
                </rdf:Bag>
              </bqbiol:is>
            </rdf:Description>
            <rdf:Description rdf:about="#CPD-3705">
              <in:inchi xmlns:in="http://biomodels.net/inchi" metaid="#CPD-3705">InChI=1S/C10H14N5O7P/c11-8-5-9(13-2-12-8)15(3-14-5)10-7(22-23(18,19)20)6(17)4(1-16)21-10/h2-4,6-7,10,16-17H,1H2,(H2,11,12,13)(H2,18,19,20)/p-2/t4-,6-,7-,10-/m1/s1</in:inchi>
            </rdf:Description>
          </rdf:RDF>
        </annotation>
      </species>
      <species id="M_CPD__45__3705__91__CCO__45__MIT__93__" name="adenosine 2&apos;-monophosphate" compartment="CCO__45__MIT" initialAmount="1" charge="0">
        <notes>
          <html xmlns="http://www.w3.org/1999/xhtml">
            <p>FORMULA: H12P1C10O7N5</p>
            <p>BIOCYC:  CPD-3705</p>
            <p>CHARGE:  0</p>
            <p>KEGG:    C00946</p>
          </html>
        </notes>
        <annotation>
          <rdf:RDF xmlns:rdf="http://www.w3.org/1999/02/22-rdf-syntax-ns#" xmlns:bqbiol="http://biomodels.net/biology-qualifiers/">
            <rdf:Description rdf:about="#">
              <bqbiol:is>
                <rdf:Bag>
                  <rdf:li rdf:resource="urn:miriam:biocyc:NC10:CPD-3705"/>
                </rdf:Bag>
              </bqbiol:is>
            </rdf:Description>
            <rdf:Description rdf:about="#CPD-3705">
              <in:inchi xmlns:in="http://biomodels.net/inchi" metaid="#CPD-3705">InChI=1S/C10H14N5O7P/c11-8-5-9(13-2-12-8)15(3-14-5)10-7(22-23(18,19)20)6(17)4(1-16)21-10/h2-4,6-7,10,16-17H,1H2,(H2,11,12,13)(H2,18,19,20)/p-2/t4-,6-,7-,10-/m1/s1</in:inchi>
            </rdf:Description>
          </rdf:RDF>
        </annotation>
      </species>
      <species metaid="CPD-3710" id="M_CPD__45__3710__91__CCO__45__GLYOXYSOME__93__" name="cytidine 2&apos;-monophosphate" compartment="CCO__45__GLYOXYSOME" initialAmount="1" charge="0">
        <notes>
          <html xmlns="http://www.w3.org/1999/xhtml">
            <p>FORMULA: H12P1C9O8N3</p>
            <p>BIOCYC:  CPD-3710</p>
            <p>CHARGE:  0</p>
            <p>KEGG:    C03104</p>
          </html>
        </notes>
        <annotation>
          <rdf:RDF xmlns:rdf="http://www.w3.org/1999/02/22-rdf-syntax-ns#" xmlns:bqbiol="http://biomodels.net/biology-qualifiers/">
            <rdf:Description rdf:about="#CPD-3710">
              <bqbiol:is>
                <rdf:Bag>
                  <rdf:li rdf:resource="urn:miriam:biocyc:NC10:CPD-3710"/>
                </rdf:Bag>
              </bqbiol:is>
            </rdf:Description>
            <rdf:Description rdf:about="#CPD-3710">
              <in:inchi xmlns:in="http://biomodels.net/inchi" metaid="#CPD-3710">InChI=1S/C9H14N3O8P/c10-5-1-2-12(9(15)11-5)8-7(20-21(16,17)18)6(14)4(3-13)19-8/h1-2,4,6-8,13-14H,3H2,(H2,10,11,15)(H2,16,17,18)/p-2/t4-,6-,7-,8-/m1/s1</in:inchi>
            </rdf:Description>
          </rdf:RDF>
        </annotation>
      </species>
      <species id="M_CPD__45__3710__91__CCO__45__MIT__93__" name="cytidine 2&apos;-monophosphate" compartment="CCO__45__MIT" initialAmount="1" charge="0">
        <notes>
          <html xmlns="http://www.w3.org/1999/xhtml">
            <p>FORMULA: H12P1C9O8N3</p>
            <p>BIOCYC:  CPD-3710</p>
            <p>CHARGE:  0</p>
            <p>KEGG:    C03104</p>
          </html>
        </notes>
        <annotation>
          <rdf:RDF xmlns:rdf="http://www.w3.org/1999/02/22-rdf-syntax-ns#" xmlns:bqbiol="http://biomodels.net/biology-qualifiers/">
            <rdf:Description rdf:about="#">
              <bqbiol:is>
                <rdf:Bag>
                  <rdf:li rdf:resource="urn:miriam:biocyc:NC10:CPD-3710"/>
                </rdf:Bag>
              </bqbiol:is>
            </rdf:Description>
            <rdf:Description rdf:about="#CPD-3710">
              <in:inchi xmlns:in="http://biomodels.net/inchi" metaid="#CPD-3710">InChI=1S/C9H14N3O8P/c10-5-1-2-12(9(15)11-5)8-7(20-21(16,17)18)6(14)4(3-13)19-8/h1-2,4,6-8,13-14H,3H2,(H2,10,11,15)(H2,16,17,18)/p-2/t4-,6-,7-,8-/m1/s1</in:inchi>
            </rdf:Description>
          </rdf:RDF>
        </annotation>
      </species>
      <species metaid="CPD-3723" id="M_CPD__45__3723__91__CCO__45__GLYOXYSOME__93__" name="uridine 2&apos;-monophosphate" compartment="CCO__45__GLYOXYSOME" initialAmount="1" charge="0">
        <notes>
          <html xmlns="http://www.w3.org/1999/xhtml">
            <p>FORMULA: H11P1N2C9O9</p>
            <p>BIOCYC:  CPD-3723</p>
            <p>CHARGE:  0</p>
            <p>KEGG:    C03031</p>
          </html>
        </notes>
        <annotation>
          <rdf:RDF xmlns:rdf="http://www.w3.org/1999/02/22-rdf-syntax-ns#" xmlns:bqbiol="http://biomodels.net/biology-qualifiers/">
            <rdf:Description rdf:about="#CPD-3723">
              <bqbiol:is>
                <rdf:Bag>
                  <rdf:li rdf:resource="urn:miriam:biocyc:NC10:CPD-3723"/>
                </rdf:Bag>
              </bqbiol:is>
            </rdf:Description>
            <rdf:Description rdf:about="#CPD-3723">
              <in:inchi xmlns:in="http://biomodels.net/inchi" metaid="#CPD-3723">InChI=1S/C9H13N2O9P/c12-3-4-6(14)7(20-21(16,17)18)8(19-4)11-2-1-5(13)10-9(11)15/h1-2,4,6-8,12,14H,3H2,(H,10,13,15)(H2,16,17,18)/p-2/t4-,6-,7-,8-/m1/s1</in:inchi>
            </rdf:Description>
          </rdf:RDF>
        </annotation>
      </species>
      <species id="M_CPD__45__3723__91__CCO__45__MIT__93__" name="uridine 2&apos;-monophosphate" compartment="CCO__45__MIT" initialAmount="1" charge="0">
        <notes>
          <html xmlns="http://www.w3.org/1999/xhtml">
            <p>FORMULA: H11P1N2C9O9</p>
            <p>BIOCYC:  CPD-3723</p>
            <p>CHARGE:  0</p>
            <p>KEGG:    C03031</p>
          </html>
        </notes>
        <annotation>
          <rdf:RDF xmlns:rdf="http://www.w3.org/1999/02/22-rdf-syntax-ns#" xmlns:bqbiol="http://biomodels.net/biology-qualifiers/">
            <rdf:Description rdf:about="#">
              <bqbiol:is>
                <rdf:Bag>
                  <rdf:li rdf:resource="urn:miriam:biocyc:NC10:CPD-3723"/>
                </rdf:Bag>
              </bqbiol:is>
            </rdf:Description>
            <rdf:Description rdf:about="#CPD-3723">
              <in:inchi xmlns:in="http://biomodels.net/inchi" metaid="#CPD-3723">InChI=1S/C9H13N2O9P/c12-3-4-6(14)7(20-21(16,17)18)8(19-4)11-2-1-5(13)10-9(11)15/h1-2,4,6-8,12,14H,3H2,(H,10,13,15)(H2,16,17,18)/p-2/t4-,6-,7-,8-/m1/s1</in:inchi>
            </rdf:Description>
          </rdf:RDF>
        </annotation>
      </species>
      <species metaid="CAMP" id="M_CAMP__91__CCO__45__GLYOXYSOME__93__" name="cyclic-AMP" compartment="CCO__45__GLYOXYSOME" initialAmount="1" charge="-2">
        <notes>
          <html xmlns="http://www.w3.org/1999/xhtml">
            <p>FORMULA: H11P1C10O6N5</p>
            <p>BIOCYC:  CAMP</p>
            <p>CHARGE:  -2</p>
            <p>KEGG:    C00575</p>
          </html>
        </notes>
        <annotation>
          <rdf:RDF xmlns:rdf="http://www.w3.org/1999/02/22-rdf-syntax-ns#" xmlns:bqbiol="http://biomodels.net/biology-qualifiers/">
            <rdf:Description rdf:about="#CAMP">
              <bqbiol:is>
                <rdf:Bag>
                  <rdf:li rdf:resource="urn:miriam:biocyc:NC10:CAMP"/>
                </rdf:Bag>
              </bqbiol:is>
            </rdf:Description>
            <rdf:Description rdf:about="#CAMP">
              <in:inchi xmlns:in="http://biomodels.net/inchi" metaid="#CAMP">InChI=1S/C10H12N5O6P/c11-8-5-9(13-2-12-8)15(3-14-5)10-6(16)7-4(20-10)1-19-22(17,18)21-7/h2-4,6-7,10,16H,1H2,(H,17,18)(H2,11,12,13)/p-1/t4-,6-,7-,10-/m1/s1</in:inchi>
            </rdf:Description>
          </rdf:RDF>
        </annotation>
      </species>
      <species id="M_CAMP__91__CCO__45__MIT__93__" name="cyclic-AMP" compartment="CCO__45__MIT" initialAmount="1" charge="-2">
        <notes>
          <html xmlns="http://www.w3.org/1999/xhtml">
            <p>FORMULA: H11P1C10O6N5</p>
            <p>BIOCYC:  CAMP</p>
            <p>CHARGE:  -2</p>
            <p>KEGG:    C00575</p>
          </html>
        </notes>
        <annotation>
          <rdf:RDF xmlns:rdf="http://www.w3.org/1999/02/22-rdf-syntax-ns#" xmlns:bqbiol="http://biomodels.net/biology-qualifiers/">
            <rdf:Description rdf:about="#">
              <bqbiol:is>
                <rdf:Bag>
                  <rdf:li rdf:resource="urn:miriam:biocyc:NC10:CAMP"/>
                </rdf:Bag>
              </bqbiol:is>
            </rdf:Description>
            <rdf:Description rdf:about="#CAMP">
              <in:inchi xmlns:in="http://biomodels.net/inchi" metaid="#CAMP">InChI=1S/C10H12N5O6P/c11-8-5-9(13-2-12-8)15(3-14-5)10-6(16)7-4(20-10)1-19-22(17,18)21-7/h2-4,6-7,10,16H,1H2,(H,17,18)(H2,11,12,13)/p-1/t4-,6-,7-,10-/m1/s1</in:inchi>
            </rdf:Description>
          </rdf:RDF>
        </annotation>
      </species>
      <species metaid="DADP" id="M_DADP__91__CCO__45__GLYOXYSOME__93__" name="2&apos;-deoxyadenosine-5&apos;-diphosphate" compartment="CCO__45__GLYOXYSOME" initialAmount="1" charge="0">
        <notes>
          <html xmlns="http://www.w3.org/1999/xhtml">
            <p>FORMULA: H12P2N5C10O9</p>
            <p>BIOCYC:  DADP</p>
            <p>CHARGE:  0</p>
            <p>KEGG:    C00206</p>
          </html>
        </notes>
        <annotation>
          <rdf:RDF xmlns:rdf="http://www.w3.org/1999/02/22-rdf-syntax-ns#" xmlns:bqbiol="http://biomodels.net/biology-qualifiers/">
            <rdf:Description rdf:about="#DADP">
              <bqbiol:is>
                <rdf:Bag>
                  <rdf:li rdf:resource="urn:miriam:biocyc:NC10:DADP"/>
                </rdf:Bag>
              </bqbiol:is>
            </rdf:Description>
            <rdf:Description rdf:about="#DADP">
              <in:inchi xmlns:in="http://biomodels.net/inchi" metaid="#DADP">InChI=1S/C10H15N5O9P2/c11-9-8-10(13-3-12-9)15(4-14-8)7-1-5(16)6(23-7)2-22-26(20,21)24-25(17,18)19/h3-7,16H,1-2H2,(H,20,21)(H2,11,12,13)(H2,17,18,19)/p-3/t5-,6+,7+/m0/s1</in:inchi>
            </rdf:Description>
          </rdf:RDF>
        </annotation>
      </species>
      <species id="M_DADP__91__CCO__45__MIT__93__" name="2&apos;-deoxyadenosine-5&apos;-diphosphate" compartment="CCO__45__MIT" initialAmount="1" charge="0">
        <notes>
          <html xmlns="http://www.w3.org/1999/xhtml">
            <p>FORMULA: H12P2N5C10O9</p>
            <p>BIOCYC:  DADP</p>
            <p>CHARGE:  0</p>
            <p>KEGG:    C00206</p>
          </html>
        </notes>
        <annotation>
          <rdf:RDF xmlns:rdf="http://www.w3.org/1999/02/22-rdf-syntax-ns#" xmlns:bqbiol="http://biomodels.net/biology-qualifiers/">
            <rdf:Description rdf:about="#">
              <bqbiol:is>
                <rdf:Bag>
                  <rdf:li rdf:resource="urn:miriam:biocyc:NC10:DADP"/>
                </rdf:Bag>
              </bqbiol:is>
            </rdf:Description>
            <rdf:Description rdf:about="#DADP">
              <in:inchi xmlns:in="http://biomodels.net/inchi" metaid="#DADP">InChI=1S/C10H15N5O9P2/c11-9-8-10(13-3-12-9)15(4-14-8)7-1-5(16)6(23-7)2-22-26(20,21)24-25(17,18)19/h3-7,16H,1-2H2,(H,20,21)(H2,11,12,13)(H2,17,18,19)/p-3/t5-,6+,7+/m0/s1</in:inchi>
            </rdf:Description>
          </rdf:RDF>
        </annotation>
      </species>
      <species metaid="DCDP" id="M_DCDP__91__CCO__45__GLYOXYSOME__93__" name="dCDP" compartment="CCO__45__GLYOXYSOME" initialAmount="1" charge="0">
        <notes>
          <html xmlns="http://www.w3.org/1999/xhtml">
            <p>FORMULA: H12P2C9O10N3</p>
            <p>BIOCYC:  DCDP</p>
            <p>CHARGE:  0</p>
            <p>KEGG:    C00705</p>
          </html>
        </notes>
        <annotation>
          <rdf:RDF xmlns:rdf="http://www.w3.org/1999/02/22-rdf-syntax-ns#" xmlns:bqbiol="http://biomodels.net/biology-qualifiers/">
            <rdf:Description rdf:about="#DCDP">
              <bqbiol:is>
                <rdf:Bag>
                  <rdf:li rdf:resource="urn:miriam:biocyc:NC10:DCDP"/>
                </rdf:Bag>
              </bqbiol:is>
            </rdf:Description>
            <rdf:Description rdf:about="#DCDP">
              <in:inchi xmlns:in="http://biomodels.net/inchi" metaid="#DCDP">InChI=1S/C9H15N3O10P2/c10-7-1-2-12(9(14)11-7)8-3-5(13)6(21-8)4-20-24(18,19)22-23(15,16)17/h1-2,5-6,8,13H,3-4H2,(H,18,19)(H2,10,11,14)(H2,15,16,17)/p-3/t5-,6+,8+/m0/s1</in:inchi>
            </rdf:Description>
          </rdf:RDF>
        </annotation>
      </species>
      <species id="M_DCDP__91__CCO__45__MIT__93__" name="dCDP" compartment="CCO__45__MIT" initialAmount="1" charge="0">
        <notes>
          <html xmlns="http://www.w3.org/1999/xhtml">
            <p>FORMULA: H12P2C9O10N3</p>
            <p>BIOCYC:  DCDP</p>
            <p>CHARGE:  0</p>
            <p>KEGG:    C00705</p>
          </html>
        </notes>
        <annotation>
          <rdf:RDF xmlns:rdf="http://www.w3.org/1999/02/22-rdf-syntax-ns#" xmlns:bqbiol="http://biomodels.net/biology-qualifiers/">
            <rdf:Description rdf:about="#">
              <bqbiol:is>
                <rdf:Bag>
                  <rdf:li rdf:resource="urn:miriam:biocyc:NC10:DCDP"/>
                </rdf:Bag>
              </bqbiol:is>
            </rdf:Description>
            <rdf:Description rdf:about="#DCDP">
              <in:inchi xmlns:in="http://biomodels.net/inchi" metaid="#DCDP">InChI=1S/C9H15N3O10P2/c10-7-1-2-12(9(14)11-7)8-3-5(13)6(21-8)4-20-24(18,19)22-23(15,16)17/h1-2,5-6,8,13H,3-4H2,(H,18,19)(H2,10,11,14)(H2,15,16,17)/p-3/t5-,6+,8+/m0/s1</in:inchi>
            </rdf:Description>
          </rdf:RDF>
        </annotation>
      </species>
      <species metaid="DGDP" id="M_DGDP__91__CCO__45__GLYOXYSOME__93__" name="2&apos;-deoxyguanosine-5&apos;-diphosphate" compartment="CCO__45__GLYOXYSOME" initialAmount="1" charge="0">
        <notes>
          <html xmlns="http://www.w3.org/1999/xhtml">
            <p>FORMULA: H12P2C10O10N5</p>
            <p>BIOCYC:  DGDP</p>
            <p>CHARGE:  0</p>
            <p>KEGG:    C00361</p>
          </html>
        </notes>
        <annotation>
          <rdf:RDF xmlns:rdf="http://www.w3.org/1999/02/22-rdf-syntax-ns#" xmlns:bqbiol="http://biomodels.net/biology-qualifiers/">
            <rdf:Description rdf:about="#DGDP">
              <bqbiol:is>
                <rdf:Bag>
                  <rdf:li rdf:resource="urn:miriam:biocyc:NC10:DGDP"/>
                </rdf:Bag>
              </bqbiol:is>
            </rdf:Description>
            <rdf:Description rdf:about="#DGDP">
              <in:inchi xmlns:in="http://biomodels.net/inchi" metaid="#DGDP">InChI=1S/C10H15N5O10P2/c11-10-13-8-7(9(17)14-10)12-3-15(8)6-1-4(16)5(24-6)2-23-27(21,22)25-26(18,19)20/h3-6,16H,1-2H2,(H,21,22)(H2,18,19,20)(H3,11,13,14,17)/p-3/t4-,5+,6+/m0/s1</in:inchi>
            </rdf:Description>
          </rdf:RDF>
        </annotation>
      </species>
      <species id="M_DGDP__91__CCO__45__MIT__93__" name="2&apos;-deoxyguanosine-5&apos;-diphosphate" compartment="CCO__45__MIT" initialAmount="1" charge="0">
        <notes>
          <html xmlns="http://www.w3.org/1999/xhtml">
            <p>FORMULA: H12P2C10O10N5</p>
            <p>BIOCYC:  DGDP</p>
            <p>CHARGE:  0</p>
            <p>KEGG:    C00361</p>
          </html>
        </notes>
        <annotation>
          <rdf:RDF xmlns:rdf="http://www.w3.org/1999/02/22-rdf-syntax-ns#" xmlns:bqbiol="http://biomodels.net/biology-qualifiers/">
            <rdf:Description rdf:about="#">
              <bqbiol:is>
                <rdf:Bag>
                  <rdf:li rdf:resource="urn:miriam:biocyc:NC10:DGDP"/>
                </rdf:Bag>
              </bqbiol:is>
            </rdf:Description>
            <rdf:Description rdf:about="#DGDP">
              <in:inchi xmlns:in="http://biomodels.net/inchi" metaid="#DGDP">InChI=1S/C10H15N5O10P2/c11-10-13-8-7(9(17)14-10)12-3-15(8)6-1-4(16)5(24-6)2-23-27(21,22)25-26(18,19)20/h3-6,16H,1-2H2,(H,21,22)(H2,18,19,20)(H3,11,13,14,17)/p-3/t4-,5+,6+/m0/s1</in:inchi>
            </rdf:Description>
          </rdf:RDF>
        </annotation>
      </species>
      <species metaid="DUDP" id="M_DUDP__91__CCO__45__GLYOXYSOME__93__" name="dUDP" compartment="CCO__45__GLYOXYSOME" initialAmount="1" charge="0">
        <notes>
          <html xmlns="http://www.w3.org/1999/xhtml">
            <p>FORMULA: H11P2N2C9O11</p>
            <p>BIOCYC:  DUDP</p>
            <p>CHARGE:  0</p>
            <p>KEGG:    C01346</p>
          </html>
        </notes>
        <annotation>
          <rdf:RDF xmlns:rdf="http://www.w3.org/1999/02/22-rdf-syntax-ns#" xmlns:bqbiol="http://biomodels.net/biology-qualifiers/">
            <rdf:Description rdf:about="#DUDP">
              <bqbiol:is>
                <rdf:Bag>
                  <rdf:li rdf:resource="urn:miriam:biocyc:NC10:DUDP"/>
                </rdf:Bag>
              </bqbiol:is>
            </rdf:Description>
            <rdf:Description rdf:about="#DUDP">
              <in:inchi xmlns:in="http://biomodels.net/inchi" metaid="#DUDP">InChI=1S/C9H14N2O11P2/c12-5-3-8(11-2-1-7(13)10-9(11)14)21-6(5)4-20-24(18,19)22-23(15,16)17/h1-2,5-6,8,12H,3-4H2,(H,18,19)(H,10,13,14)(H2,15,16,17)/p-3/t5-,6+,8+/m0/s1</in:inchi>
            </rdf:Description>
          </rdf:RDF>
        </annotation>
      </species>
      <species id="M_DUDP__91__CCO__45__MIT__93__" name="dUDP" compartment="CCO__45__MIT" initialAmount="1" charge="0">
        <notes>
          <html xmlns="http://www.w3.org/1999/xhtml">
            <p>FORMULA: H11P2N2C9O11</p>
            <p>BIOCYC:  DUDP</p>
            <p>CHARGE:  0</p>
            <p>KEGG:    C01346</p>
          </html>
        </notes>
        <annotation>
          <rdf:RDF xmlns:rdf="http://www.w3.org/1999/02/22-rdf-syntax-ns#" xmlns:bqbiol="http://biomodels.net/biology-qualifiers/">
            <rdf:Description rdf:about="#">
              <bqbiol:is>
                <rdf:Bag>
                  <rdf:li rdf:resource="urn:miriam:biocyc:NC10:DUDP"/>
                </rdf:Bag>
              </bqbiol:is>
            </rdf:Description>
            <rdf:Description rdf:about="#DUDP">
              <in:inchi xmlns:in="http://biomodels.net/inchi" metaid="#DUDP">InChI=1S/C9H14N2O11P2/c12-5-3-8(11-2-1-7(13)10-9(11)14)21-6(5)4-20-24(18,19)22-23(15,16)17/h1-2,5-6,8,12H,3-4H2,(H,18,19)(H,10,13,14)(H2,15,16,17)/p-3/t5-,6+,8+/m0/s1</in:inchi>
            </rdf:Description>
          </rdf:RDF>
        </annotation>
      </species>
      <species metaid="TDP" id="M_TDP__91__CCO__45__GLYOXYSOME__93__" name="dTDP" compartment="CCO__45__GLYOXYSOME" initialAmount="1" charge="0">
        <notes>
          <html xmlns="http://www.w3.org/1999/xhtml">
            <p>FORMULA: H13P2N2O11C10</p>
            <p>BIOCYC:  TDP</p>
            <p>CHARGE:  0</p>
            <p>KEGG:    C00363</p>
          </html>
        </notes>
        <annotation>
          <rdf:RDF xmlns:rdf="http://www.w3.org/1999/02/22-rdf-syntax-ns#" xmlns:bqbiol="http://biomodels.net/biology-qualifiers/">
            <rdf:Description rdf:about="#TDP">
              <bqbiol:is>
                <rdf:Bag>
                  <rdf:li rdf:resource="urn:miriam:biocyc:NC10:TDP"/>
                </rdf:Bag>
              </bqbiol:is>
            </rdf:Description>
            <rdf:Description rdf:about="#TDP">
              <in:inchi xmlns:in="http://biomodels.net/inchi" metaid="#TDP">InChI=1S/C10H16N2O11P2/c1-5-3-12(10(15)11-9(5)14)8-2-6(13)7(22-8)4-21-25(19,20)23-24(16,17)18/h3,6-8,13H,2,4H2,1H3,(H,19,20)(H,11,14,15)(H2,16,17,18)/p-3/t6-,7+,8+/m0/s1</in:inchi>
            </rdf:Description>
          </rdf:RDF>
        </annotation>
      </species>
      <species id="M_TDP__91__CCO__45__MIT__93__" name="dTDP" compartment="CCO__45__MIT" initialAmount="1" charge="0">
        <notes>
          <html xmlns="http://www.w3.org/1999/xhtml">
            <p>FORMULA: H13P2N2O11C10</p>
            <p>BIOCYC:  TDP</p>
            <p>CHARGE:  0</p>
            <p>KEGG:    C00363</p>
          </html>
        </notes>
        <annotation>
          <rdf:RDF xmlns:rdf="http://www.w3.org/1999/02/22-rdf-syntax-ns#" xmlns:bqbiol="http://biomodels.net/biology-qualifiers/">
            <rdf:Description rdf:about="#">
              <bqbiol:is>
                <rdf:Bag>
                  <rdf:li rdf:resource="urn:miriam:biocyc:NC10:TDP"/>
                </rdf:Bag>
              </bqbiol:is>
            </rdf:Description>
            <rdf:Description rdf:about="#TDP">
              <in:inchi xmlns:in="http://biomodels.net/inchi" metaid="#TDP">InChI=1S/C10H16N2O11P2/c1-5-3-12(10(15)11-9(5)14)8-2-6(13)7(22-8)4-21-25(19,20)23-24(16,17)18/h3,6-8,13H,2,4H2,1H3,(H,19,20)(H,11,14,15)(H2,16,17,18)/p-3/t6-,7+,8+/m0/s1</in:inchi>
            </rdf:Description>
          </rdf:RDF>
        </annotation>
      </species>
      <species metaid="DCMP" id="M_DCMP__91__CCO__45__GLYOXYSOME__93__" name="dCMP" compartment="CCO__45__GLYOXYSOME" initialAmount="1" charge="0">
        <notes>
          <html xmlns="http://www.w3.org/1999/xhtml">
            <p>FORMULA: H12P1C9O7N3</p>
            <p>BIOCYC:  DCMP</p>
            <p>CHARGE:  0</p>
            <p>KEGG:    C00239</p>
          </html>
        </notes>
        <annotation>
          <rdf:RDF xmlns:rdf="http://www.w3.org/1999/02/22-rdf-syntax-ns#" xmlns:bqbiol="http://biomodels.net/biology-qualifiers/">
            <rdf:Description rdf:about="#DCMP">
              <bqbiol:is>
                <rdf:Bag>
                  <rdf:li rdf:resource="urn:miriam:biocyc:NC10:DCMP"/>
                </rdf:Bag>
              </bqbiol:is>
            </rdf:Description>
            <rdf:Description rdf:about="#DCMP">
              <in:inchi xmlns:in="http://biomodels.net/inchi" metaid="#DCMP">InChI=1S/C9H14N3O7P/c10-7-1-2-12(9(14)11-7)8-3-5(13)6(19-8)4-18-20(15,16)17/h1-2,5-6,8,13H,3-4H2,(H2,10,11,14)(H2,15,16,17)/p-2/t5-,6+,8+/m0/s1</in:inchi>
            </rdf:Description>
          </rdf:RDF>
        </annotation>
      </species>
      <species id="M_DCMP__91__CCO__45__MIT__93__" name="dCMP" compartment="CCO__45__MIT" initialAmount="1" charge="0">
        <notes>
          <html xmlns="http://www.w3.org/1999/xhtml">
            <p>FORMULA: H12P1C9O7N3</p>
            <p>BIOCYC:  DCMP</p>
            <p>CHARGE:  0</p>
            <p>KEGG:    C00239</p>
          </html>
        </notes>
        <annotation>
          <rdf:RDF xmlns:rdf="http://www.w3.org/1999/02/22-rdf-syntax-ns#" xmlns:bqbiol="http://biomodels.net/biology-qualifiers/">
            <rdf:Description rdf:about="#">
              <bqbiol:is>
                <rdf:Bag>
                  <rdf:li rdf:resource="urn:miriam:biocyc:NC10:DCMP"/>
                </rdf:Bag>
              </bqbiol:is>
            </rdf:Description>
            <rdf:Description rdf:about="#DCMP">
              <in:inchi xmlns:in="http://biomodels.net/inchi" metaid="#DCMP">InChI=1S/C9H14N3O7P/c10-7-1-2-12(9(14)11-7)8-3-5(13)6(19-8)4-18-20(15,16)17/h1-2,5-6,8,13H,3-4H2,(H2,10,11,14)(H2,15,16,17)/p-2/t5-,6+,8+/m0/s1</in:inchi>
            </rdf:Description>
          </rdf:RDF>
        </annotation>
      </species>
      <species metaid="DUMP" id="M_DUMP__91__CCO__45__GLYOXYSOME__93__" name="dUMP" compartment="CCO__45__GLYOXYSOME" initialAmount="1" charge="0">
        <notes>
          <html xmlns="http://www.w3.org/1999/xhtml">
            <p>FORMULA: H11P1N2C9O8</p>
            <p>BIOCYC:  DUMP</p>
            <p>CHARGE:  0</p>
            <p>KEGG:    C00365</p>
          </html>
        </notes>
        <annotation>
          <rdf:RDF xmlns:rdf="http://www.w3.org/1999/02/22-rdf-syntax-ns#" xmlns:bqbiol="http://biomodels.net/biology-qualifiers/">
            <rdf:Description rdf:about="#DUMP">
              <bqbiol:is>
                <rdf:Bag>
                  <rdf:li rdf:resource="urn:miriam:biocyc:NC10:DUMP"/>
                </rdf:Bag>
              </bqbiol:is>
            </rdf:Description>
            <rdf:Description rdf:about="#DUMP">
              <in:inchi xmlns:in="http://biomodels.net/inchi" metaid="#DUMP">InChI=1S/C9H13N2O8P/c12-5-3-8(11-2-1-7(13)10-9(11)14)19-6(5)4-18-20(15,16)17/h1-2,5-6,8,12H,3-4H2,(H,10,13,14)(H2,15,16,17)/p-2/t5-,6+,8+/m0/s1</in:inchi>
            </rdf:Description>
          </rdf:RDF>
        </annotation>
      </species>
      <species id="M_DUMP__91__CCO__45__MIT__93__" name="dUMP" compartment="CCO__45__MIT" initialAmount="1" charge="0">
        <notes>
          <html xmlns="http://www.w3.org/1999/xhtml">
            <p>FORMULA: H11P1N2C9O8</p>
            <p>BIOCYC:  DUMP</p>
            <p>CHARGE:  0</p>
            <p>KEGG:    C00365</p>
          </html>
        </notes>
        <annotation>
          <rdf:RDF xmlns:rdf="http://www.w3.org/1999/02/22-rdf-syntax-ns#" xmlns:bqbiol="http://biomodels.net/biology-qualifiers/">
            <rdf:Description rdf:about="#">
              <bqbiol:is>
                <rdf:Bag>
                  <rdf:li rdf:resource="urn:miriam:biocyc:NC10:DUMP"/>
                </rdf:Bag>
              </bqbiol:is>
            </rdf:Description>
            <rdf:Description rdf:about="#DUMP">
              <in:inchi xmlns:in="http://biomodels.net/inchi" metaid="#DUMP">InChI=1S/C9H13N2O8P/c12-5-3-8(11-2-1-7(13)10-9(11)14)19-6(5)4-18-20(15,16)17/h1-2,5-6,8,12H,3-4H2,(H,10,13,14)(H2,15,16,17)/p-2/t5-,6+,8+/m0/s1</in:inchi>
            </rdf:Description>
          </rdf:RDF>
        </annotation>
      </species>
      <species metaid="TMP" id="M_TMP__91__CCO__45__GLYOXYSOME__93__" name="dTMP" compartment="CCO__45__GLYOXYSOME" initialAmount="1" charge="0">
        <notes>
          <html xmlns="http://www.w3.org/1999/xhtml">
            <p>FORMULA: H13P1N2O8C10</p>
            <p>BIOCYC:  TMP</p>
            <p>CHARGE:  0</p>
            <p>KEGG:    C00364</p>
          </html>
        </notes>
        <annotation>
          <rdf:RDF xmlns:rdf="http://www.w3.org/1999/02/22-rdf-syntax-ns#" xmlns:bqbiol="http://biomodels.net/biology-qualifiers/">
            <rdf:Description rdf:about="#TMP">
              <bqbiol:is>
                <rdf:Bag>
                  <rdf:li rdf:resource="urn:miriam:biocyc:NC10:TMP"/>
                </rdf:Bag>
              </bqbiol:is>
            </rdf:Description>
            <rdf:Description rdf:about="#TMP">
              <in:inchi xmlns:in="http://biomodels.net/inchi" metaid="#TMP">InChI=1S/C10H15N2O8P/c1-5-3-12(10(15)11-9(5)14)8-2-6(13)7(20-8)4-19-21(16,17)18/h3,6-8,13H,2,4H2,1H3,(H,11,14,15)(H2,16,17,18)/p-2/t6-,7+,8+/m0/s1</in:inchi>
            </rdf:Description>
          </rdf:RDF>
        </annotation>
      </species>
      <species id="M_TMP__91__CCO__45__MIT__93__" name="dTMP" compartment="CCO__45__MIT" initialAmount="1" charge="0">
        <notes>
          <html xmlns="http://www.w3.org/1999/xhtml">
            <p>FORMULA: H13P1N2O8C10</p>
            <p>BIOCYC:  TMP</p>
            <p>CHARGE:  0</p>
            <p>KEGG:    C00364</p>
          </html>
        </notes>
        <annotation>
          <rdf:RDF xmlns:rdf="http://www.w3.org/1999/02/22-rdf-syntax-ns#" xmlns:bqbiol="http://biomodels.net/biology-qualifiers/">
            <rdf:Description rdf:about="#">
              <bqbiol:is>
                <rdf:Bag>
                  <rdf:li rdf:resource="urn:miriam:biocyc:NC10:TMP"/>
                </rdf:Bag>
              </bqbiol:is>
            </rdf:Description>
            <rdf:Description rdf:about="#TMP">
              <in:inchi xmlns:in="http://biomodels.net/inchi" metaid="#TMP">InChI=1S/C10H15N2O8P/c1-5-3-12(10(15)11-9(5)14)8-2-6(13)7(20-8)4-19-21(16,17)18/h3,6-8,13H,2,4H2,1H3,(H,11,14,15)(H2,16,17,18)/p-2/t6-,7+,8+/m0/s1</in:inchi>
            </rdf:Description>
          </rdf:RDF>
        </annotation>
      </species>
      <species metaid="DATP" id="M_DATP__91__CCO__45__GLYOXYSOME__93__" name="dATP" compartment="CCO__45__GLYOXYSOME" initialAmount="1" charge="0">
        <notes>
          <html xmlns="http://www.w3.org/1999/xhtml">
            <p>FORMULA: H12P3N5C10O12</p>
            <p>BIOCYC:  DATP</p>
            <p>CHARGE:  0</p>
            <p>KEGG:    C00131</p>
          </html>
        </notes>
        <annotation>
          <rdf:RDF xmlns:rdf="http://www.w3.org/1999/02/22-rdf-syntax-ns#" xmlns:bqbiol="http://biomodels.net/biology-qualifiers/">
            <rdf:Description rdf:about="#DATP">
              <bqbiol:is>
                <rdf:Bag>
                  <rdf:li rdf:resource="urn:miriam:biocyc:NC10:DATP"/>
                </rdf:Bag>
              </bqbiol:is>
            </rdf:Description>
            <rdf:Description rdf:about="#DATP">
              <in:inchi xmlns:in="http://biomodels.net/inchi" metaid="#DATP">InChI=1S/C10H16N5O12P3/c11-9-8-10(13-3-12-9)15(4-14-8)7-1-5(16)6(25-7)2-24-29(20,21)27-30(22,23)26-28(17,18)19/h3-7,16H,1-2H2,(H,20,21)(H,22,23)(H2,11,12,13)(H2,17,18,19)/p-3/t5-,6+,7+/m0/s1</in:inchi>
            </rdf:Description>
          </rdf:RDF>
        </annotation>
      </species>
      <species id="M_DATP__91__CCO__45__MIT__93__" name="dATP" compartment="CCO__45__MIT" initialAmount="1" charge="0">
        <notes>
          <html xmlns="http://www.w3.org/1999/xhtml">
            <p>FORMULA: H12P3N5C10O12</p>
            <p>BIOCYC:  DATP</p>
            <p>CHARGE:  0</p>
            <p>KEGG:    C00131</p>
          </html>
        </notes>
        <annotation>
          <rdf:RDF xmlns:rdf="http://www.w3.org/1999/02/22-rdf-syntax-ns#" xmlns:bqbiol="http://biomodels.net/biology-qualifiers/">
            <rdf:Description rdf:about="#">
              <bqbiol:is>
                <rdf:Bag>
                  <rdf:li rdf:resource="urn:miriam:biocyc:NC10:DATP"/>
                </rdf:Bag>
              </bqbiol:is>
            </rdf:Description>
            <rdf:Description rdf:about="#DATP">
              <in:inchi xmlns:in="http://biomodels.net/inchi" metaid="#DATP">InChI=1S/C10H16N5O12P3/c11-9-8-10(13-3-12-9)15(4-14-8)7-1-5(16)6(25-7)2-24-29(20,21)27-30(22,23)26-28(17,18)19/h3-7,16H,1-2H2,(H,20,21)(H,22,23)(H2,11,12,13)(H2,17,18,19)/p-3/t5-,6+,7+/m0/s1</in:inchi>
            </rdf:Description>
          </rdf:RDF>
        </annotation>
      </species>
      <species metaid="DCTP" id="M_DCTP__91__CCO__45__GLYOXYSOME__93__" name="dCTP" compartment="CCO__45__GLYOXYSOME" initialAmount="1" charge="0">
        <notes>
          <html xmlns="http://www.w3.org/1999/xhtml">
            <p>FORMULA: H12P3C9O13N3</p>
            <p>BIOCYC:  DCTP</p>
            <p>CHARGE:  0</p>
            <p>KEGG:    C00458</p>
          </html>
        </notes>
        <annotation>
          <rdf:RDF xmlns:rdf="http://www.w3.org/1999/02/22-rdf-syntax-ns#" xmlns:bqbiol="http://biomodels.net/biology-qualifiers/">
            <rdf:Description rdf:about="#DCTP">
              <bqbiol:is>
                <rdf:Bag>
                  <rdf:li rdf:resource="urn:miriam:biocyc:NC10:DCTP"/>
                </rdf:Bag>
              </bqbiol:is>
            </rdf:Description>
            <rdf:Description rdf:about="#DCTP">
              <in:inchi xmlns:in="http://biomodels.net/inchi" metaid="#DCTP">InChI=1S/C9H16N3O13P3/c10-7-1-2-12(9(14)11-7)8-3-5(13)6(23-8)4-22-27(18,19)25-28(20,21)24-26(15,16)17/h1-2,5-6,8,13H,3-4H2,(H,18,19)(H,20,21)(H2,10,11,14)(H2,15,16,17)/p-4/t5-,6+,8+/m0/s1</in:inchi>
            </rdf:Description>
          </rdf:RDF>
        </annotation>
      </species>
      <species id="M_DCTP__91__CCO__45__MIT__93__" name="dCTP" compartment="CCO__45__MIT" initialAmount="1" charge="0">
        <notes>
          <html xmlns="http://www.w3.org/1999/xhtml">
            <p>FORMULA: H12P3C9O13N3</p>
            <p>BIOCYC:  DCTP</p>
            <p>CHARGE:  0</p>
            <p>KEGG:    C00458</p>
          </html>
        </notes>
        <annotation>
          <rdf:RDF xmlns:rdf="http://www.w3.org/1999/02/22-rdf-syntax-ns#" xmlns:bqbiol="http://biomodels.net/biology-qualifiers/">
            <rdf:Description rdf:about="#">
              <bqbiol:is>
                <rdf:Bag>
                  <rdf:li rdf:resource="urn:miriam:biocyc:NC10:DCTP"/>
                </rdf:Bag>
              </bqbiol:is>
            </rdf:Description>
            <rdf:Description rdf:about="#DCTP">
              <in:inchi xmlns:in="http://biomodels.net/inchi" metaid="#DCTP">InChI=1S/C9H16N3O13P3/c10-7-1-2-12(9(14)11-7)8-3-5(13)6(23-8)4-22-27(18,19)25-28(20,21)24-26(15,16)17/h1-2,5-6,8,13H,3-4H2,(H,18,19)(H,20,21)(H2,10,11,14)(H2,15,16,17)/p-4/t5-,6+,8+/m0/s1</in:inchi>
            </rdf:Description>
          </rdf:RDF>
        </annotation>
      </species>
      <species metaid="DGTP" id="M_DGTP__91__CCO__45__GLYOXYSOME__93__" name="dGTP" compartment="CCO__45__GLYOXYSOME" initialAmount="1" charge="0">
        <notes>
          <html xmlns="http://www.w3.org/1999/xhtml">
            <p>FORMULA: H12P3C10O13N5</p>
            <p>BIOCYC:  DGTP</p>
            <p>CHARGE:  0</p>
            <p>KEGG:    C00286</p>
          </html>
        </notes>
        <annotation>
          <rdf:RDF xmlns:rdf="http://www.w3.org/1999/02/22-rdf-syntax-ns#" xmlns:bqbiol="http://biomodels.net/biology-qualifiers/">
            <rdf:Description rdf:about="#DGTP">
              <bqbiol:is>
                <rdf:Bag>
                  <rdf:li rdf:resource="urn:miriam:biocyc:NC10:DGTP"/>
                </rdf:Bag>
              </bqbiol:is>
            </rdf:Description>
            <rdf:Description rdf:about="#DGTP">
              <in:inchi xmlns:in="http://biomodels.net/inchi" metaid="#DGTP">InChI=1S/C10H16N5O13P3/c11-10-13-8-7(9(17)14-10)12-3-15(8)6-1-4(16)5(26-6)2-25-30(21,22)28-31(23,24)27-29(18,19)20/h3-6,16H,1-2H2,(H,21,22)(H,23,24)(H2,18,19,20)(H3,11,13,14,17)/p-4/t4-,5+,6+/m0/s1</in:inchi>
            </rdf:Description>
          </rdf:RDF>
        </annotation>
      </species>
      <species id="M_DGTP__91__CCO__45__MIT__93__" name="dGTP" compartment="CCO__45__MIT" initialAmount="1" charge="0">
        <notes>
          <html xmlns="http://www.w3.org/1999/xhtml">
            <p>FORMULA: H12P3C10O13N5</p>
            <p>BIOCYC:  DGTP</p>
            <p>CHARGE:  0</p>
            <p>KEGG:    C00286</p>
          </html>
        </notes>
        <annotation>
          <rdf:RDF xmlns:rdf="http://www.w3.org/1999/02/22-rdf-syntax-ns#" xmlns:bqbiol="http://biomodels.net/biology-qualifiers/">
            <rdf:Description rdf:about="#">
              <bqbiol:is>
                <rdf:Bag>
                  <rdf:li rdf:resource="urn:miriam:biocyc:NC10:DGTP"/>
                </rdf:Bag>
              </bqbiol:is>
            </rdf:Description>
            <rdf:Description rdf:about="#DGTP">
              <in:inchi xmlns:in="http://biomodels.net/inchi" metaid="#DGTP">InChI=1S/C10H16N5O13P3/c11-10-13-8-7(9(17)14-10)12-3-15(8)6-1-4(16)5(26-6)2-25-30(21,22)28-31(23,24)27-29(18,19)20/h3-6,16H,1-2H2,(H,21,22)(H,23,24)(H2,18,19,20)(H3,11,13,14,17)/p-4/t4-,5+,6+/m0/s1</in:inchi>
            </rdf:Description>
          </rdf:RDF>
        </annotation>
      </species>
      <species metaid="DUTP" id="M_DUTP__91__CCO__45__GLYOXYSOME__93__" name="dUTP" compartment="CCO__45__GLYOXYSOME" initialAmount="1" charge="0">
        <notes>
          <html xmlns="http://www.w3.org/1999/xhtml">
            <p>FORMULA: H11P3N2C9O14</p>
            <p>BIOCYC:  DUTP</p>
            <p>CHARGE:  0</p>
            <p>KEGG:    C00460</p>
          </html>
        </notes>
        <annotation>
          <rdf:RDF xmlns:rdf="http://www.w3.org/1999/02/22-rdf-syntax-ns#" xmlns:bqbiol="http://biomodels.net/biology-qualifiers/">
            <rdf:Description rdf:about="#DUTP">
              <bqbiol:is>
                <rdf:Bag>
                  <rdf:li rdf:resource="urn:miriam:biocyc:NC10:DUTP"/>
                </rdf:Bag>
              </bqbiol:is>
            </rdf:Description>
            <rdf:Description rdf:about="#DUTP">
              <in:inchi xmlns:in="http://biomodels.net/inchi" metaid="#DUTP">InChI=1S/C9H15N2O14P3/c12-5-3-8(11-2-1-7(13)10-9(11)14)23-6(5)4-22-27(18,19)25-28(20,21)24-26(15,16)17/h1-2,5-6,8,12H,3-4H2,(H,18,19)(H,20,21)(H,10,13,14)(H2,15,16,17)/p-4/t5-,6+,8+/m0/s1</in:inchi>
            </rdf:Description>
          </rdf:RDF>
        </annotation>
      </species>
      <species id="M_DUTP__91__CCO__45__MIT__93__" name="dUTP" compartment="CCO__45__MIT" initialAmount="1" charge="0">
        <notes>
          <html xmlns="http://www.w3.org/1999/xhtml">
            <p>FORMULA: H11P3N2C9O14</p>
            <p>BIOCYC:  DUTP</p>
            <p>CHARGE:  0</p>
            <p>KEGG:    C00460</p>
          </html>
        </notes>
        <annotation>
          <rdf:RDF xmlns:rdf="http://www.w3.org/1999/02/22-rdf-syntax-ns#" xmlns:bqbiol="http://biomodels.net/biology-qualifiers/">
            <rdf:Description rdf:about="#">
              <bqbiol:is>
                <rdf:Bag>
                  <rdf:li rdf:resource="urn:miriam:biocyc:NC10:DUTP"/>
                </rdf:Bag>
              </bqbiol:is>
            </rdf:Description>
            <rdf:Description rdf:about="#DUTP">
              <in:inchi xmlns:in="http://biomodels.net/inchi" metaid="#DUTP">InChI=1S/C9H15N2O14P3/c12-5-3-8(11-2-1-7(13)10-9(11)14)23-6(5)4-22-27(18,19)25-28(20,21)24-26(15,16)17/h1-2,5-6,8,12H,3-4H2,(H,18,19)(H,20,21)(H,10,13,14)(H2,15,16,17)/p-4/t5-,6+,8+/m0/s1</in:inchi>
            </rdf:Description>
          </rdf:RDF>
        </annotation>
      </species>
      <species metaid="TTP" id="M_TTP__91__CCO__45__GLYOXYSOME__93__" name="dTTP" compartment="CCO__45__GLYOXYSOME" initialAmount="1" charge="0">
        <notes>
          <html xmlns="http://www.w3.org/1999/xhtml">
            <p>FORMULA: H13P3N2O14C10</p>
            <p>BIOCYC:  TTP</p>
            <p>CHARGE:  0</p>
            <p>KEGG:    C00459</p>
          </html>
        </notes>
        <annotation>
          <rdf:RDF xmlns:rdf="http://www.w3.org/1999/02/22-rdf-syntax-ns#" xmlns:bqbiol="http://biomodels.net/biology-qualifiers/">
            <rdf:Description rdf:about="#TTP">
              <bqbiol:is>
                <rdf:Bag>
                  <rdf:li rdf:resource="urn:miriam:biocyc:NC10:TTP"/>
                </rdf:Bag>
              </bqbiol:is>
            </rdf:Description>
            <rdf:Description rdf:about="#TTP">
              <in:inchi xmlns:in="http://biomodels.net/inchi" metaid="#TTP">InChI=1S/C10H17N2O14P3/c1-5-3-12(10(15)11-9(5)14)8-2-6(13)7(24-8)4-23-28(19,20)26-29(21,22)25-27(16,17)18/h3,6-8,13H,2,4H2,1H3,(H,19,20)(H,21,22)(H,11,14,15)(H2,16,17,18)/p-4/t6-,7+,8+/m0/s1</in:inchi>
            </rdf:Description>
          </rdf:RDF>
        </annotation>
      </species>
      <species id="M_TTP__91__CCO__45__MIT__93__" name="dTTP" compartment="CCO__45__MIT" initialAmount="1" charge="0">
        <notes>
          <html xmlns="http://www.w3.org/1999/xhtml">
            <p>FORMULA: H13P3N2O14C10</p>
            <p>BIOCYC:  TTP</p>
            <p>CHARGE:  0</p>
            <p>KEGG:    C00459</p>
          </html>
        </notes>
        <annotation>
          <rdf:RDF xmlns:rdf="http://www.w3.org/1999/02/22-rdf-syntax-ns#" xmlns:bqbiol="http://biomodels.net/biology-qualifiers/">
            <rdf:Description rdf:about="#">
              <bqbiol:is>
                <rdf:Bag>
                  <rdf:li rdf:resource="urn:miriam:biocyc:NC10:TTP"/>
                </rdf:Bag>
              </bqbiol:is>
            </rdf:Description>
            <rdf:Description rdf:about="#TTP">
              <in:inchi xmlns:in="http://biomodels.net/inchi" metaid="#TTP">InChI=1S/C10H17N2O14P3/c1-5-3-12(10(15)11-9(5)14)8-2-6(13)7(24-8)4-23-28(19,20)26-29(21,22)25-27(16,17)18/h3,6-8,13H,2,4H2,1H3,(H,19,20)(H,21,22)(H,11,14,15)(H2,16,17,18)/p-4/t6-,7+,8+/m0/s1</in:inchi>
            </rdf:Description>
          </rdf:RDF>
        </annotation>
      </species>
      <species metaid="CDP" id="M_CDP__91__CCO__45__GLYOXYSOME__93__" name="CDP" compartment="CCO__45__GLYOXYSOME" initialAmount="1" charge="0">
        <notes>
          <html xmlns="http://www.w3.org/1999/xhtml">
            <p>FORMULA: H12P2C9O11N3</p>
            <p>BIOCYC:  CDP</p>
            <p>CHARGE:  0</p>
            <p>KEGG:    C00112</p>
          </html>
        </notes>
        <annotation>
          <rdf:RDF xmlns:rdf="http://www.w3.org/1999/02/22-rdf-syntax-ns#" xmlns:bqbiol="http://biomodels.net/biology-qualifiers/">
            <rdf:Description rdf:about="#CDP">
              <bqbiol:is>
                <rdf:Bag>
                  <rdf:li rdf:resource="urn:miriam:biocyc:NC10:CDP"/>
                </rdf:Bag>
              </bqbiol:is>
            </rdf:Description>
            <rdf:Description rdf:about="#CDP">
              <in:inchi xmlns:in="http://biomodels.net/inchi" metaid="#CDP">InChI=1S/C9H15N3O11P2/c10-5-1-2-12(9(15)11-5)8-7(14)6(13)4(22-8)3-21-25(19,20)23-24(16,17)18/h1-2,4,6-8,13-14H,3H2,(H,19,20)(H2,10,11,15)(H2,16,17,18)/p-3/t4-,6-,7-,8-/m1/s1</in:inchi>
            </rdf:Description>
          </rdf:RDF>
        </annotation>
      </species>
      <species id="M_CDP__91__CCO__45__MIT__93__" name="CDP" compartment="CCO__45__MIT" initialAmount="1" charge="0">
        <notes>
          <html xmlns="http://www.w3.org/1999/xhtml">
            <p>FORMULA: H12P2C9O11N3</p>
            <p>BIOCYC:  CDP</p>
            <p>CHARGE:  0</p>
            <p>KEGG:    C00112</p>
          </html>
        </notes>
        <annotation>
          <rdf:RDF xmlns:rdf="http://www.w3.org/1999/02/22-rdf-syntax-ns#" xmlns:bqbiol="http://biomodels.net/biology-qualifiers/">
            <rdf:Description rdf:about="#">
              <bqbiol:is>
                <rdf:Bag>
                  <rdf:li rdf:resource="urn:miriam:biocyc:NC10:CDP"/>
                </rdf:Bag>
              </bqbiol:is>
            </rdf:Description>
            <rdf:Description rdf:about="#CDP">
              <in:inchi xmlns:in="http://biomodels.net/inchi" metaid="#CDP">InChI=1S/C9H15N3O11P2/c10-5-1-2-12(9(15)11-5)8-7(14)6(13)4(22-8)3-21-25(19,20)23-24(16,17)18/h1-2,4,6-8,13-14H,3H2,(H,19,20)(H2,10,11,15)(H2,16,17,18)/p-3/t4-,6-,7-,8-/m1/s1</in:inchi>
            </rdf:Description>
          </rdf:RDF>
        </annotation>
      </species>
      <species metaid="UDP" id="M_UDP__91__CCO__45__GLYOXYSOME__93__" name="UDP" compartment="CCO__45__GLYOXYSOME" initialAmount="1" charge="0">
        <notes>
          <html xmlns="http://www.w3.org/1999/xhtml">
            <p>FORMULA: H11P2N2C9O12</p>
            <p>BIOCYC:  UDP</p>
            <p>CHARGE:  0</p>
            <p>KEGG:    C00015</p>
          </html>
        </notes>
        <annotation>
          <rdf:RDF xmlns:rdf="http://www.w3.org/1999/02/22-rdf-syntax-ns#" xmlns:bqbiol="http://biomodels.net/biology-qualifiers/">
            <rdf:Description rdf:about="#UDP">
              <bqbiol:is>
                <rdf:Bag>
                  <rdf:li rdf:resource="urn:miriam:biocyc:NC10:UDP"/>
                </rdf:Bag>
              </bqbiol:is>
            </rdf:Description>
            <rdf:Description rdf:about="#UDP">
              <in:inchi xmlns:in="http://biomodels.net/inchi" metaid="#UDP">InChI=1S/C9H14N2O12P2/c12-5-1-2-11(9(15)10-5)8-7(14)6(13)4(22-8)3-21-25(19,20)23-24(16,17)18/h1-2,4,6-8,13-14H,3H2,(H,19,20)(H,10,12,15)(H2,16,17,18)/p-3/t4-,6-,7-,8-/m1/s1</in:inchi>
            </rdf:Description>
          </rdf:RDF>
        </annotation>
      </species>
      <species id="M_UDP__91__CCO__45__MIT__93__" name="UDP" compartment="CCO__45__MIT" initialAmount="1" charge="0">
        <notes>
          <html xmlns="http://www.w3.org/1999/xhtml">
            <p>FORMULA: H11P2N2C9O12</p>
            <p>BIOCYC:  UDP</p>
            <p>CHARGE:  0</p>
            <p>KEGG:    C00015</p>
          </html>
        </notes>
        <annotation>
          <rdf:RDF xmlns:rdf="http://www.w3.org/1999/02/22-rdf-syntax-ns#" xmlns:bqbiol="http://biomodels.net/biology-qualifiers/">
            <rdf:Description rdf:about="#">
              <bqbiol:is>
                <rdf:Bag>
                  <rdf:li rdf:resource="urn:miriam:biocyc:NC10:UDP"/>
                </rdf:Bag>
              </bqbiol:is>
            </rdf:Description>
            <rdf:Description rdf:about="#UDP">
              <in:inchi xmlns:in="http://biomodels.net/inchi" metaid="#UDP">InChI=1S/C9H14N2O12P2/c12-5-1-2-11(9(15)10-5)8-7(14)6(13)4(22-8)3-21-25(19,20)23-24(16,17)18/h1-2,4,6-8,13-14H,3H2,(H,19,20)(H,10,12,15)(H2,16,17,18)/p-3/t4-,6-,7-,8-/m1/s1</in:inchi>
            </rdf:Description>
          </rdf:RDF>
        </annotation>
      </species>
      <species metaid="CMP" id="M_CMP__91__CCO__45__GLYOXYSOME__93__" name="CMP" compartment="CCO__45__GLYOXYSOME" initialAmount="1" charge="0">
        <notes>
          <html xmlns="http://www.w3.org/1999/xhtml">
            <p>FORMULA: H12P1C9O8N3</p>
            <p>BIOCYC:  CMP</p>
            <p>CHARGE:  0</p>
            <p>KEGG:    C00055</p>
          </html>
        </notes>
        <annotation>
          <rdf:RDF xmlns:rdf="http://www.w3.org/1999/02/22-rdf-syntax-ns#" xmlns:bqbiol="http://biomodels.net/biology-qualifiers/">
            <rdf:Description rdf:about="#CMP">
              <bqbiol:is>
                <rdf:Bag>
                  <rdf:li rdf:resource="urn:miriam:biocyc:NC10:CMP"/>
                </rdf:Bag>
              </bqbiol:is>
            </rdf:Description>
            <rdf:Description rdf:about="#CMP">
              <in:inchi xmlns:in="http://biomodels.net/inchi" metaid="#CMP">InChI=1S/C9H14N3O8P/c10-5-1-2-12(9(15)11-5)8-7(14)6(13)4(20-8)3-19-21(16,17)18/h1-2,4,6-8,13-14H,3H2,(H2,10,11,15)(H2,16,17,18)/p-2/t4-,6-,7-,8-/m1/s1</in:inchi>
            </rdf:Description>
          </rdf:RDF>
        </annotation>
      </species>
      <species id="M_CMP__91__CCO__45__MIT__93__" name="CMP" compartment="CCO__45__MIT" initialAmount="1" charge="0">
        <notes>
          <html xmlns="http://www.w3.org/1999/xhtml">
            <p>FORMULA: H12P1C9O8N3</p>
            <p>BIOCYC:  CMP</p>
            <p>CHARGE:  0</p>
            <p>KEGG:    C00055</p>
          </html>
        </notes>
        <annotation>
          <rdf:RDF xmlns:rdf="http://www.w3.org/1999/02/22-rdf-syntax-ns#" xmlns:bqbiol="http://biomodels.net/biology-qualifiers/">
            <rdf:Description rdf:about="#">
              <bqbiol:is>
                <rdf:Bag>
                  <rdf:li rdf:resource="urn:miriam:biocyc:NC10:CMP"/>
                </rdf:Bag>
              </bqbiol:is>
            </rdf:Description>
            <rdf:Description rdf:about="#CMP">
              <in:inchi xmlns:in="http://biomodels.net/inchi" metaid="#CMP">InChI=1S/C9H14N3O8P/c10-5-1-2-12(9(15)11-5)8-7(14)6(13)4(20-8)3-19-21(16,17)18/h1-2,4,6-8,13-14H,3H2,(H2,10,11,15)(H2,16,17,18)/p-2/t4-,6-,7-,8-/m1/s1</in:inchi>
            </rdf:Description>
          </rdf:RDF>
        </annotation>
      </species>
      <species metaid="GMP" id="M_GMP__91__CCO__45__GLYOXYSOME__93__" name="GMP" compartment="CCO__45__GLYOXYSOME" initialAmount="1" charge="-2">
        <notes>
          <html xmlns="http://www.w3.org/1999/xhtml">
            <p>FORMULA: H12P1C10O8N5</p>
            <p>BIOCYC:  GMP</p>
            <p>CHARGE:  -2</p>
            <p>KEGG:    C00144</p>
          </html>
        </notes>
        <annotation>
          <rdf:RDF xmlns:rdf="http://www.w3.org/1999/02/22-rdf-syntax-ns#" xmlns:bqbiol="http://biomodels.net/biology-qualifiers/">
            <rdf:Description rdf:about="#GMP">
              <bqbiol:is>
                <rdf:Bag>
                  <rdf:li rdf:resource="urn:miriam:biocyc:NC10:GMP"/>
                </rdf:Bag>
              </bqbiol:is>
            </rdf:Description>
            <rdf:Description rdf:about="#GMP">
              <in:inchi xmlns:in="http://biomodels.net/inchi" metaid="#GMP">InChI=1S/C10H14N5O8P/c11-10-13-7-4(8(18)14-10)12-2-15(7)9-6(17)5(16)3(23-9)1-22-24(19,20)21/h2-3,5-6,9,16-17H,1H2,(H2,19,20,21)(H3,11,13,14,18)/p-2/t3-,5-,6-,9-/m1/s1</in:inchi>
            </rdf:Description>
          </rdf:RDF>
        </annotation>
      </species>
      <species id="M_GMP__91__CCO__45__MIT__93__" name="GMP" compartment="CCO__45__MIT" initialAmount="1" charge="-2">
        <notes>
          <html xmlns="http://www.w3.org/1999/xhtml">
            <p>FORMULA: H12P1C10O8N5</p>
            <p>BIOCYC:  GMP</p>
            <p>CHARGE:  -2</p>
            <p>KEGG:    C00144</p>
          </html>
        </notes>
        <annotation>
          <rdf:RDF xmlns:rdf="http://www.w3.org/1999/02/22-rdf-syntax-ns#" xmlns:bqbiol="http://biomodels.net/biology-qualifiers/">
            <rdf:Description rdf:about="#">
              <bqbiol:is>
                <rdf:Bag>
                  <rdf:li rdf:resource="urn:miriam:biocyc:NC10:GMP"/>
                </rdf:Bag>
              </bqbiol:is>
            </rdf:Description>
            <rdf:Description rdf:about="#GMP">
              <in:inchi xmlns:in="http://biomodels.net/inchi" metaid="#GMP">InChI=1S/C10H14N5O8P/c11-10-13-7-4(8(18)14-10)12-2-15(7)9-6(17)5(16)3(23-9)1-22-24(19,20)21/h2-3,5-6,9,16-17H,1H2,(H2,19,20,21)(H3,11,13,14,18)/p-2/t3-,5-,6-,9-/m1/s1</in:inchi>
            </rdf:Description>
          </rdf:RDF>
        </annotation>
      </species>
      <species metaid="IMP" id="M_IMP__91__CCO__45__GLYOXYSOME__93__" name="inosine-5&apos;-phosphate" compartment="CCO__45__GLYOXYSOME" initialAmount="1" charge="0">
        <notes>
          <html xmlns="http://www.w3.org/1999/xhtml">
            <p>FORMULA: H11P1N4C10O8</p>
            <p>BIOCYC:  IMP</p>
            <p>CHARGE:  0</p>
            <p>KEGG:    C00130</p>
          </html>
        </notes>
        <annotation>
          <rdf:RDF xmlns:rdf="http://www.w3.org/1999/02/22-rdf-syntax-ns#" xmlns:bqbiol="http://biomodels.net/biology-qualifiers/">
            <rdf:Description rdf:about="#IMP">
              <bqbiol:is>
                <rdf:Bag>
                  <rdf:li rdf:resource="urn:miriam:biocyc:NC10:IMP"/>
                </rdf:Bag>
              </bqbiol:is>
            </rdf:Description>
            <rdf:Description rdf:about="#IMP">
              <in:inchi xmlns:in="http://biomodels.net/inchi" metaid="#IMP">InChI=1S/C10H13N4O8P/c15-6-4(1-21-23(18,19)20)22-10(7(6)16)14-3-13-5-8(14)11-2-12-9(5)17/h2-4,6-7,10,15-16H,1H2,(H,11,12,17)(H2,18,19,20)/p-2/t4-,6-,7-,10-/m1/s1</in:inchi>
            </rdf:Description>
          </rdf:RDF>
        </annotation>
      </species>
      <species id="M_IMP__91__CCO__45__MIT__93__" name="inosine-5&apos;-phosphate" compartment="CCO__45__MIT" initialAmount="1" charge="0">
        <notes>
          <html xmlns="http://www.w3.org/1999/xhtml">
            <p>FORMULA: H11P1N4C10O8</p>
            <p>BIOCYC:  IMP</p>
            <p>CHARGE:  0</p>
            <p>KEGG:    C00130</p>
          </html>
        </notes>
        <annotation>
          <rdf:RDF xmlns:rdf="http://www.w3.org/1999/02/22-rdf-syntax-ns#" xmlns:bqbiol="http://biomodels.net/biology-qualifiers/">
            <rdf:Description rdf:about="#">
              <bqbiol:is>
                <rdf:Bag>
                  <rdf:li rdf:resource="urn:miriam:biocyc:NC10:IMP"/>
                </rdf:Bag>
              </bqbiol:is>
            </rdf:Description>
            <rdf:Description rdf:about="#IMP">
              <in:inchi xmlns:in="http://biomodels.net/inchi" metaid="#IMP">InChI=1S/C10H13N4O8P/c15-6-4(1-21-23(18,19)20)22-10(7(6)16)14-3-13-5-8(14)11-2-12-9(5)17/h2-4,6-7,10,15-16H,1H2,(H,11,12,17)(H2,18,19,20)/p-2/t4-,6-,7-,10-/m1/s1</in:inchi>
            </rdf:Description>
          </rdf:RDF>
        </annotation>
      </species>
      <species metaid="UMP" id="M_UMP__91__CCO__45__GLYOXYSOME__93__" name="uridine-5&apos;-phosphate" compartment="CCO__45__GLYOXYSOME" initialAmount="1" charge="0">
        <notes>
          <html xmlns="http://www.w3.org/1999/xhtml">
            <p>FORMULA: H11P1N2C9O9</p>
            <p>BIOCYC:  UMP</p>
            <p>CHARGE:  0</p>
            <p>KEGG:    C00105</p>
          </html>
        </notes>
        <annotation>
          <rdf:RDF xmlns:rdf="http://www.w3.org/1999/02/22-rdf-syntax-ns#" xmlns:bqbiol="http://biomodels.net/biology-qualifiers/">
            <rdf:Description rdf:about="#UMP">
              <bqbiol:is>
                <rdf:Bag>
                  <rdf:li rdf:resource="urn:miriam:biocyc:NC10:UMP"/>
                </rdf:Bag>
              </bqbiol:is>
            </rdf:Description>
            <rdf:Description rdf:about="#UMP">
              <in:inchi xmlns:in="http://biomodels.net/inchi" metaid="#UMP">InChI=1S/C9H13N2O9P/c12-5-1-2-11(9(15)10-5)8-7(14)6(13)4(20-8)3-19-21(16,17)18/h1-2,4,6-8,13-14H,3H2,(H,10,12,15)(H2,16,17,18)/p-2/t4-,6-,7-,8-/m1/s1</in:inchi>
            </rdf:Description>
          </rdf:RDF>
        </annotation>
      </species>
      <species id="M_UMP__91__CCO__45__MIT__93__" name="uridine-5&apos;-phosphate" compartment="CCO__45__MIT" initialAmount="1" charge="0">
        <notes>
          <html xmlns="http://www.w3.org/1999/xhtml">
            <p>FORMULA: H11P1N2C9O9</p>
            <p>BIOCYC:  UMP</p>
            <p>CHARGE:  0</p>
            <p>KEGG:    C00105</p>
          </html>
        </notes>
        <annotation>
          <rdf:RDF xmlns:rdf="http://www.w3.org/1999/02/22-rdf-syntax-ns#" xmlns:bqbiol="http://biomodels.net/biology-qualifiers/">
            <rdf:Description rdf:about="#">
              <bqbiol:is>
                <rdf:Bag>
                  <rdf:li rdf:resource="urn:miriam:biocyc:NC10:UMP"/>
                </rdf:Bag>
              </bqbiol:is>
            </rdf:Description>
            <rdf:Description rdf:about="#UMP">
              <in:inchi xmlns:in="http://biomodels.net/inchi" metaid="#UMP">InChI=1S/C9H13N2O9P/c12-5-1-2-11(9(15)10-5)8-7(14)6(13)4(20-8)3-19-21(16,17)18/h1-2,4,6-8,13-14H,3H2,(H,10,12,15)(H2,16,17,18)/p-2/t4-,6-,7-,8-/m1/s1</in:inchi>
            </rdf:Description>
          </rdf:RDF>
        </annotation>
      </species>
      <species metaid="CTP" id="M_CTP__91__CCO__45__GLYOXYSOME__93__" name="CTP" compartment="CCO__45__GLYOXYSOME" initialAmount="1" charge="0">
        <notes>
          <html xmlns="http://www.w3.org/1999/xhtml">
            <p>FORMULA: H12P3C9O14N3</p>
            <p>BIOCYC:  CTP</p>
            <p>CHARGE:  0</p>
            <p>KEGG:    C00063</p>
          </html>
        </notes>
        <annotation>
          <rdf:RDF xmlns:rdf="http://www.w3.org/1999/02/22-rdf-syntax-ns#" xmlns:bqbiol="http://biomodels.net/biology-qualifiers/">
            <rdf:Description rdf:about="#CTP">
              <bqbiol:is>
                <rdf:Bag>
                  <rdf:li rdf:resource="urn:miriam:biocyc:NC10:CTP"/>
                </rdf:Bag>
              </bqbiol:is>
            </rdf:Description>
            <rdf:Description rdf:about="#CTP">
              <in:inchi xmlns:in="http://biomodels.net/inchi" metaid="#CTP">InChI=1S/C9H16N3O14P3/c10-5-1-2-12(9(15)11-5)8-7(14)6(13)4(24-8)3-23-28(19,20)26-29(21,22)25-27(16,17)18/h1-2,4,6-8,13-14H,3H2,(H,19,20)(H,21,22)(H2,10,11,15)(H2,16,17,18)/p-4/t4-,6-,7-,8-/m1/s1</in:inchi>
            </rdf:Description>
          </rdf:RDF>
        </annotation>
      </species>
      <species id="M_CTP__91__CCO__45__MIT__93__" name="CTP" compartment="CCO__45__MIT" initialAmount="1" charge="0">
        <notes>
          <html xmlns="http://www.w3.org/1999/xhtml">
            <p>FORMULA: H12P3C9O14N3</p>
            <p>BIOCYC:  CTP</p>
            <p>CHARGE:  0</p>
            <p>KEGG:    C00063</p>
          </html>
        </notes>
        <annotation>
          <rdf:RDF xmlns:rdf="http://www.w3.org/1999/02/22-rdf-syntax-ns#" xmlns:bqbiol="http://biomodels.net/biology-qualifiers/">
            <rdf:Description rdf:about="#">
              <bqbiol:is>
                <rdf:Bag>
                  <rdf:li rdf:resource="urn:miriam:biocyc:NC10:CTP"/>
                </rdf:Bag>
              </bqbiol:is>
            </rdf:Description>
            <rdf:Description rdf:about="#CTP">
              <in:inchi xmlns:in="http://biomodels.net/inchi" metaid="#CTP">InChI=1S/C9H16N3O14P3/c10-5-1-2-12(9(15)11-5)8-7(14)6(13)4(24-8)3-23-28(19,20)26-29(21,22)25-27(16,17)18/h1-2,4,6-8,13-14H,3H2,(H,19,20)(H,21,22)(H2,10,11,15)(H2,16,17,18)/p-4/t4-,6-,7-,8-/m1/s1</in:inchi>
            </rdf:Description>
          </rdf:RDF>
        </annotation>
      </species>
      <species metaid="UTP" id="M_UTP__91__CCO__45__GLYOXYSOME__93__" name="UTP" compartment="CCO__45__GLYOXYSOME" initialAmount="1" charge="0">
        <notes>
          <html xmlns="http://www.w3.org/1999/xhtml">
            <p>FORMULA: H11P3N2C9O15</p>
            <p>BIOCYC:  UTP</p>
            <p>CHARGE:  0</p>
            <p>KEGG:    C00075</p>
          </html>
        </notes>
        <annotation>
          <rdf:RDF xmlns:rdf="http://www.w3.org/1999/02/22-rdf-syntax-ns#" xmlns:bqbiol="http://biomodels.net/biology-qualifiers/">
            <rdf:Description rdf:about="#UTP">
              <bqbiol:is>
                <rdf:Bag>
                  <rdf:li rdf:resource="urn:miriam:biocyc:NC10:UTP"/>
                </rdf:Bag>
              </bqbiol:is>
            </rdf:Description>
            <rdf:Description rdf:about="#UTP">
              <in:inchi xmlns:in="http://biomodels.net/inchi" metaid="#UTP">InChI=1S/C9H15N2O15P3/c12-5-1-2-11(9(15)10-5)8-7(14)6(13)4(24-8)3-23-28(19,20)26-29(21,22)25-27(16,17)18/h1-2,4,6-8,13-14H,3H2,(H,19,20)(H,21,22)(H,10,12,15)(H2,16,17,18)/p-4/t4-,6-,7-,8-/m1/s1</in:inchi>
            </rdf:Description>
          </rdf:RDF>
        </annotation>
      </species>
      <species id="M_UTP__91__CCO__45__MIT__93__" name="UTP" compartment="CCO__45__MIT" initialAmount="1" charge="0">
        <notes>
          <html xmlns="http://www.w3.org/1999/xhtml">
            <p>FORMULA: H11P3N2C9O15</p>
            <p>BIOCYC:  UTP</p>
            <p>CHARGE:  0</p>
            <p>KEGG:    C00075</p>
          </html>
        </notes>
        <annotation>
          <rdf:RDF xmlns:rdf="http://www.w3.org/1999/02/22-rdf-syntax-ns#" xmlns:bqbiol="http://biomodels.net/biology-qualifiers/">
            <rdf:Description rdf:about="#">
              <bqbiol:is>
                <rdf:Bag>
                  <rdf:li rdf:resource="urn:miriam:biocyc:NC10:UTP"/>
                </rdf:Bag>
              </bqbiol:is>
            </rdf:Description>
            <rdf:Description rdf:about="#UTP">
              <in:inchi xmlns:in="http://biomodels.net/inchi" metaid="#UTP">InChI=1S/C9H15N2O15P3/c12-5-1-2-11(9(15)10-5)8-7(14)6(13)4(24-8)3-23-28(19,20)26-29(21,22)25-27(16,17)18/h1-2,4,6-8,13-14H,3H2,(H,19,20)(H,21,22)(H,10,12,15)(H2,16,17,18)/p-4/t4-,6-,7-,8-/m1/s1</in:inchi>
            </rdf:Description>
          </rdf:RDF>
        </annotation>
      </species>
      <species metaid="ASN" id="M_ASN__91__CCO__45__EXTRACELLULAR__93__" name="L-asparagine" compartment="CCO__45__EXTRACELLULAR" initialAmount="1" charge="0">
        <notes>
          <html xmlns="http://www.w3.org/1999/xhtml">
            <p>FORMULA: H8O3N2C4</p>
            <p>BIOCYC:  ASN</p>
            <p>CHARGE:  0</p>
            <p>KEGG:    C00152</p>
          </html>
        </notes>
        <annotation>
          <rdf:RDF xmlns:rdf="http://www.w3.org/1999/02/22-rdf-syntax-ns#" xmlns:bqbiol="http://biomodels.net/biology-qualifiers/">
            <rdf:Description rdf:about="#ASN">
              <bqbiol:is>
                <rdf:Bag>
                  <rdf:li rdf:resource="urn:miriam:biocyc:NC10:ASN"/>
                </rdf:Bag>
              </bqbiol:is>
            </rdf:Description>
            <rdf:Description rdf:about="#ASN">
              <in:inchi xmlns:in="http://biomodels.net/inchi" metaid="#ASN">InChI=1S/C4H8N2O3/c5-2(4(8)9)1-3(6)7/h2H,1,5H2,(H2,6,7)(H,8,9)</in:inchi>
            </rdf:Description>
          </rdf:RDF>
        </annotation>
      </species>
      <species metaid="GLT" id="M_GLT__91__CCO__45__EXTRACELLULAR__93__" name="L-glutamate" compartment="CCO__45__EXTRACELLULAR" initialAmount="1" charge="0">
        <notes>
          <html xmlns="http://www.w3.org/1999/xhtml">
            <p>FORMULA: H8O4N1C5</p>
            <p>BIOCYC:  GLT</p>
            <p>CHARGE:  0</p>
            <p>KEGG:    C00025</p>
          </html>
        </notes>
        <annotation>
          <rdf:RDF xmlns:rdf="http://www.w3.org/1999/02/22-rdf-syntax-ns#" xmlns:bqbiol="http://biomodels.net/biology-qualifiers/">
            <rdf:Description rdf:about="#GLT">
              <bqbiol:is>
                <rdf:Bag>
                  <rdf:li rdf:resource="urn:miriam:biocyc:NC10:GLT"/>
                </rdf:Bag>
              </bqbiol:is>
            </rdf:Description>
            <rdf:Description rdf:about="#GLT">
              <in:inchi xmlns:in="http://biomodels.net/inchi" metaid="#GLT">InChI=1S/C5H9NO4/c6-3(5(9)10)1-2-4(7)8/h3H,1-2,6H2,(H,7,8)(H,9,10)/p-1/t3-/m0/s1</in:inchi>
            </rdf:Description>
          </rdf:RDF>
        </annotation>
      </species>
      <species metaid="L-ALPHA-ALANINE" id="M_L__45__ALPHA__45__ALANINE__91__CCO__45__EXTRACELLULAR__93__" name="L-alanine" compartment="CCO__45__EXTRACELLULAR" initialAmount="1" charge="0">
        <notes>
          <html xmlns="http://www.w3.org/1999/xhtml">
            <p>FORMULA: H7O2N1C3</p>
            <p>BIOCYC:  L-ALPHA-ALANINE</p>
            <p>CHARGE:  0</p>
            <p>KEGG:    C00041</p>
          </html>
        </notes>
        <annotation>
          <rdf:RDF xmlns:rdf="http://www.w3.org/1999/02/22-rdf-syntax-ns#" xmlns:bqbiol="http://biomodels.net/biology-qualifiers/">
            <rdf:Description rdf:about="#L-ALPHA-ALANINE">
              <bqbiol:is>
                <rdf:Bag>
                  <rdf:li rdf:resource="urn:miriam:biocyc:NC10:L-ALPHA-ALANINE"/>
                </rdf:Bag>
              </bqbiol:is>
            </rdf:Description>
            <rdf:Description rdf:about="#L-ALPHA-ALANINE">
              <in:inchi xmlns:in="http://biomodels.net/inchi" metaid="#L-ALPHA-ALANINE">InChI=1S/C3H7NO2/c1-2(4)3(5)6/h2H,4H2,1H3,(H,5,6)/t2-/m0/s1</in:inchi>
            </rdf:Description>
          </rdf:RDF>
        </annotation>
      </species>
      <species metaid="MET" id="M_MET__91__CCO__45__EXTRACELLULAR__93__" name="L-methionine" compartment="CCO__45__EXTRACELLULAR" initialAmount="1" charge="0">
        <notes>
          <html xmlns="http://www.w3.org/1999/xhtml">
            <p>FORMULA: H11S1O2N1C5</p>
            <p>BIOCYC:  MET</p>
            <p>CHARGE:  0</p>
            <p>KEGG:    C00073</p>
          </html>
        </notes>
        <annotation>
          <rdf:RDF xmlns:rdf="http://www.w3.org/1999/02/22-rdf-syntax-ns#" xmlns:bqbiol="http://biomodels.net/biology-qualifiers/">
            <rdf:Description rdf:about="#MET">
              <bqbiol:is>
                <rdf:Bag>
                  <rdf:li rdf:resource="urn:miriam:biocyc:NC10:MET"/>
                </rdf:Bag>
              </bqbiol:is>
            </rdf:Description>
            <rdf:Description rdf:about="#MET">
              <in:inchi xmlns:in="http://biomodels.net/inchi" metaid="#MET">InChI=1S/C5H11NO2S/c1-9-3-2-4(6)5(7)8/h4H,2-3,6H2,1H3,(H,7,8)/t4-/m0/s1</in:inchi>
            </rdf:Description>
          </rdf:RDF>
        </annotation>
      </species>
      <species metaid="HOMO-CYS" id="M_HOMO__45__CYS__91__CCO__45__EXTRACELLULAR__93__" name="L-homocysteine" compartment="CCO__45__EXTRACELLULAR" initialAmount="1" charge="0">
        <notes>
          <html xmlns="http://www.w3.org/1999/xhtml">
            <p>FORMULA: H9O2S1N1C4</p>
            <p>BIOCYC:  HOMO-CYS</p>
            <p>CHARGE:  0</p>
            <p>KEGG:    C00155</p>
          </html>
        </notes>
        <annotation>
          <rdf:RDF xmlns:rdf="http://www.w3.org/1999/02/22-rdf-syntax-ns#" xmlns:bqbiol="http://biomodels.net/biology-qualifiers/">
            <rdf:Description rdf:about="#HOMO-CYS">
              <bqbiol:is>
                <rdf:Bag>
                  <rdf:li rdf:resource="urn:miriam:biocyc:NC10:HOMO-CYS"/>
                </rdf:Bag>
              </bqbiol:is>
            </rdf:Description>
            <rdf:Description rdf:about="#HOMO-CYS">
              <in:inchi xmlns:in="http://biomodels.net/inchi" metaid="#HOMO-CYS">InChI=1S/C4H9NO2S/c5-3(1-2-8)4(6)7/h3,8H,1-2,5H2,(H,6,7)/t3-/m0/s1</in:inchi>
            </rdf:Description>
          </rdf:RDF>
        </annotation>
      </species>
      <species metaid="HOMO-SER" id="M_HOMO__45__SER__91__CCO__45__EXTRACELLULAR__93__" name="L-homoserine" compartment="CCO__45__EXTRACELLULAR" initialAmount="1" charge="0">
        <notes>
          <html xmlns="http://www.w3.org/1999/xhtml">
            <p>FORMULA: H9N1C4O3</p>
            <p>BIOCYC:  HOMO-SER</p>
            <p>CHARGE:  0</p>
            <p>KEGG:    C00263</p>
          </html>
        </notes>
        <annotation>
          <rdf:RDF xmlns:rdf="http://www.w3.org/1999/02/22-rdf-syntax-ns#" xmlns:bqbiol="http://biomodels.net/biology-qualifiers/">
            <rdf:Description rdf:about="#HOMO-SER">
              <bqbiol:is>
                <rdf:Bag>
                  <rdf:li rdf:resource="urn:miriam:biocyc:NC10:HOMO-SER"/>
                </rdf:Bag>
              </bqbiol:is>
            </rdf:Description>
            <rdf:Description rdf:about="#HOMO-SER">
              <in:inchi xmlns:in="http://biomodels.net/inchi" metaid="#HOMO-SER">InChI=1S/C4H9NO3/c5-3(1-2-6)4(7)8/h3,6H,1-2,5H2,(H,7,8)</in:inchi>
            </rdf:Description>
          </rdf:RDF>
        </annotation>
      </species>
      <species metaid="L-ORNITHINE" id="M_L__45__ORNITHINE__91__CCO__45__EXTRACELLULAR__93__" name="L-ornithine" compartment="CCO__45__EXTRACELLULAR" initialAmount="1" charge="0">
        <notes>
          <html xmlns="http://www.w3.org/1999/xhtml">
            <p>FORMULA: H13C5O2N2</p>
            <p>BIOCYC:  L-ORNITHINE</p>
            <p>CHARGE:  0</p>
            <p>KEGG:    C00077,C01602</p>
          </html>
        </notes>
        <annotation>
          <rdf:RDF xmlns:rdf="http://www.w3.org/1999/02/22-rdf-syntax-ns#" xmlns:bqbiol="http://biomodels.net/biology-qualifiers/">
            <rdf:Description rdf:about="#L-ORNITHINE">
              <bqbiol:is>
                <rdf:Bag>
                  <rdf:li rdf:resource="urn:miriam:biocyc:NC10:L-ORNITHINE"/>
                </rdf:Bag>
              </bqbiol:is>
            </rdf:Description>
            <rdf:Description rdf:about="#L-ORNITHINE">
              <in:inchi xmlns:in="http://biomodels.net/inchi" metaid="#L-ORNITHINE">InChI=1S/C5H12N2O2/c6-3-1-2-4(7)5(8)9/h4H,1-3,6-7H2,(H,8,9)/p+1/t4-/m0/s1</in:inchi>
            </rdf:Description>
          </rdf:RDF>
        </annotation>
      </species>
      <species id="M_L__45__ORNITHINE__91__CCO__45__VAC__45__LUM__93__" name="L-ornithine" compartment="CCO__45__VAC__45__LUM" initialAmount="1" charge="0">
        <notes>
          <html xmlns="http://www.w3.org/1999/xhtml">
            <p>FORMULA: H13C5O2N2</p>
            <p>BIOCYC:  L-ORNITHINE</p>
            <p>CHARGE:  0</p>
            <p>KEGG:    C00077,C01602</p>
          </html>
        </notes>
        <annotation>
          <rdf:RDF xmlns:rdf="http://www.w3.org/1999/02/22-rdf-syntax-ns#" xmlns:bqbiol="http://biomodels.net/biology-qualifiers/">
            <rdf:Description rdf:about="#">
              <bqbiol:is>
                <rdf:Bag>
                  <rdf:li rdf:resource="urn:miriam:biocyc:NC10:L-ORNITHINE"/>
                </rdf:Bag>
              </bqbiol:is>
            </rdf:Description>
            <rdf:Description rdf:about="#L-ORNITHINE">
              <in:inchi xmlns:in="http://biomodels.net/inchi" metaid="#L-ORNITHINE">InChI=1S/C5H12N2O2/c6-3-1-2-4(7)5(8)9/h4H,1-3,6-7H2,(H,8,9)/p+1/t4-/m0/s1</in:inchi>
            </rdf:Description>
          </rdf:RDF>
        </annotation>
      </species>
      <species metaid="CPD-218" id="M_CPD__45__218__91__CCO__45__EXTRACELLULAR__93__" name="D-methionine" compartment="CCO__45__EXTRACELLULAR" initialAmount="1" charge="0">
        <notes>
          <html xmlns="http://www.w3.org/1999/xhtml">
            <p>FORMULA: H11S1O2N1C5</p>
            <p>BIOCYC:  CPD-218</p>
            <p>CHARGE:  0</p>
            <p>KEGG:    C00855</p>
          </html>
        </notes>
        <annotation>
          <rdf:RDF xmlns:rdf="http://www.w3.org/1999/02/22-rdf-syntax-ns#" xmlns:bqbiol="http://biomodels.net/biology-qualifiers/">
            <rdf:Description rdf:about="#CPD-218">
              <bqbiol:is>
                <rdf:Bag>
                  <rdf:li rdf:resource="urn:miriam:biocyc:NC10:CPD-218"/>
                </rdf:Bag>
              </bqbiol:is>
            </rdf:Description>
            <rdf:Description rdf:about="#CPD-218">
              <in:inchi xmlns:in="http://biomodels.net/inchi" metaid="#CPD-218">InChI=1S/C5H11NO2S/c1-9-3-2-4(6)5(7)8/h4H,2-3,6H2,1H3,(H,7,8)/t4-/m1/s1</in:inchi>
            </rdf:Description>
          </rdf:RDF>
        </annotation>
      </species>
      <species id="M_CPD__45__218" name="D-methionine" compartment="CCO__45__CYTOSOL" initialAmount="1" charge="0">
        <notes>
          <html xmlns="http://www.w3.org/1999/xhtml">
            <p>FORMULA: H11S1O2N1C5</p>
            <p>BIOCYC:  CPD-218</p>
            <p>CHARGE:  0</p>
            <p>KEGG:    C00855</p>
          </html>
        </notes>
        <annotation>
          <rdf:RDF xmlns:rdf="http://www.w3.org/1999/02/22-rdf-syntax-ns#" xmlns:bqbiol="http://biomodels.net/biology-qualifiers/">
            <rdf:Description rdf:about="#">
              <bqbiol:is>
                <rdf:Bag>
                  <rdf:li rdf:resource="urn:miriam:biocyc:NC10:CPD-218"/>
                </rdf:Bag>
              </bqbiol:is>
            </rdf:Description>
            <rdf:Description rdf:about="#CPD-218">
              <in:inchi xmlns:in="http://biomodels.net/inchi" metaid="#CPD-218">InChI=1S/C5H11NO2S/c1-9-3-2-4(6)5(7)8/h4H,2-3,6H2,1H3,(H,7,8)/t4-/m1/s1</in:inchi>
            </rdf:Description>
          </rdf:RDF>
        </annotation>
      </species>
      <species metaid="CPD2T-85" id="M_CPD2T__45__85__91__CCO__45__EXTRACELLULAR__93__" name="1-20:0-2-18:0-diacylglycerol" compartment="CCO__45__EXTRACELLULAR" initialAmount="1" charge="0">
        <notes>
          <html xmlns="http://www.w3.org/1999/xhtml">
            <p>FORMULA: H80C41O5</p>
            <p>BIOCYC:  CPD2T-85</p>
            <p>CHARGE:  0</p>
            <p>KEGG:    </p>
          </html>
        </notes>
        <annotation>
          <rdf:RDF xmlns:rdf="http://www.w3.org/1999/02/22-rdf-syntax-ns#" xmlns:bqbiol="http://biomodels.net/biology-qualifiers/">
            <rdf:Description rdf:about="#CPD2T-85">
              <bqbiol:is>
                <rdf:Bag>
                  <rdf:li rdf:resource="urn:miriam:biocyc:NC10:CPD2T-85"/>
                </rdf:Bag>
              </bqbiol:is>
            </rdf:Description>
            <rdf:Description rdf:about="#CPD2T-85">
              <in:inchi xmlns:in="http://biomodels.net/inchi" metaid="#CPD2T-85">InChI=1S/C41H80O5/c1-3-5-7-9-11-13-15-17-19-20-22-23-25-27-29-31-33-35-40(43)45-38-39(37-42)46-41(44)36-34-32-30-28-26-24-21-18-16-14-12-10-8-6-4-2/h39,42H,3-38H2,1-2H3/t39-/m0/s1</in:inchi>
            </rdf:Description>
          </rdf:RDF>
        </annotation>
      </species>
      <species metaid="GLN" id="M_GLN__91__CCO__45__EXTRACELLULAR__93__" name="L-glutamine" compartment="CCO__45__EXTRACELLULAR" initialAmount="1" charge="0">
        <notes>
          <html xmlns="http://www.w3.org/1999/xhtml">
            <p>FORMULA: H10O3N2C5</p>
            <p>BIOCYC:  GLN</p>
            <p>CHARGE:  0</p>
            <p>KEGG:    C00064</p>
          </html>
        </notes>
        <annotation>
          <rdf:RDF xmlns:rdf="http://www.w3.org/1999/02/22-rdf-syntax-ns#" xmlns:bqbiol="http://biomodels.net/biology-qualifiers/">
            <rdf:Description rdf:about="#GLN">
              <bqbiol:is>
                <rdf:Bag>
                  <rdf:li rdf:resource="urn:miriam:biocyc:NC10:GLN"/>
                </rdf:Bag>
              </bqbiol:is>
            </rdf:Description>
            <rdf:Description rdf:about="#GLN">
              <in:inchi xmlns:in="http://biomodels.net/inchi" metaid="#GLN">InChI=1S/C5H10N2O3/c6-3(5(9)10)1-2-4(7)8/h3H,1-2,6H2,(H2,7,8)(H,9,10)</in:inchi>
            </rdf:Description>
          </rdf:RDF>
        </annotation>
      </species>
      <species metaid="THREO-DS-ISO-CITRATE" id="M_THREO__45__DS__45__ISO__45__CITRATE" name="D-threo-isocitrate" compartment="CCO__45__CYTOSOL" initialAmount="1" charge="0">
        <notes>
          <html xmlns="http://www.w3.org/1999/xhtml">
            <p>FORMULA: H5O7C6</p>
            <p>BIOCYC:  THREO-DS-ISO-CITRATE</p>
            <p>CHARGE:  0</p>
            <p>KEGG:    C00311</p>
          </html>
        </notes>
        <annotation>
          <rdf:RDF xmlns:rdf="http://www.w3.org/1999/02/22-rdf-syntax-ns#" xmlns:bqbiol="http://biomodels.net/biology-qualifiers/">
            <rdf:Description rdf:about="#THREO-DS-ISO-CITRATE">
              <bqbiol:is>
                <rdf:Bag>
                  <rdf:li rdf:resource="urn:miriam:biocyc:NC10:THREO-DS-ISO-CITRATE"/>
                </rdf:Bag>
              </bqbiol:is>
            </rdf:Description>
            <rdf:Description rdf:about="#THREO-DS-ISO-CITRATE">
              <in:inchi xmlns:in="http://biomodels.net/inchi" metaid="#THREO-DS-ISO-CITRATE">InChI=1S/C6H8O7/c7-3(8)1-2(5(10)11)4(9)6(12)13/h2,4,9H,1H2,(H,7,8)(H,10,11)(H,12,13)/p-3/t2-,4+/m0/s1</in:inchi>
            </rdf:Description>
          </rdf:RDF>
        </annotation>
      </species>
      <species metaid="XYLITOL" id="M_XYLITOL__91__CCO__45__EXTRACELLULAR__93__" name="xylitol" compartment="CCO__45__EXTRACELLULAR" initialAmount="1" charge="0">
        <notes>
          <html xmlns="http://www.w3.org/1999/xhtml">
            <p>FORMULA: H12C5O5</p>
            <p>BIOCYC:  XYLITOL</p>
            <p>CHARGE:  0</p>
            <p>KEGG:    C00379</p>
          </html>
        </notes>
        <annotation>
          <rdf:RDF xmlns:rdf="http://www.w3.org/1999/02/22-rdf-syntax-ns#" xmlns:bqbiol="http://biomodels.net/biology-qualifiers/">
            <rdf:Description rdf:about="#XYLITOL">
              <bqbiol:is>
                <rdf:Bag>
                  <rdf:li rdf:resource="urn:miriam:biocyc:NC10:XYLITOL"/>
                </rdf:Bag>
              </bqbiol:is>
            </rdf:Description>
            <rdf:Description rdf:about="#XYLITOL">
              <in:inchi xmlns:in="http://biomodels.net/inchi" metaid="#XYLITOL">InChI=1S/C5H12O5/c6-1-3(8)5(10)4(9)2-7/h3-10H,1-2H2/t3-,4+,5?</in:inchi>
            </rdf:Description>
          </rdf:RDF>
        </annotation>
      </species>
      <species metaid="ETOH" id="M_ETOH__91__CCO__45__EXTRACELLULAR__93__" name="ethanol" compartment="CCO__45__EXTRACELLULAR" initialAmount="1" charge="0">
        <notes>
          <html xmlns="http://www.w3.org/1999/xhtml">
            <p>FORMULA: H6C2O1</p>
            <p>BIOCYC:  ETOH</p>
            <p>CHARGE:  0</p>
            <p>KEGG:    C00469</p>
          </html>
        </notes>
        <annotation>
          <rdf:RDF xmlns:rdf="http://www.w3.org/1999/02/22-rdf-syntax-ns#" xmlns:bqbiol="http://biomodels.net/biology-qualifiers/">
            <rdf:Description rdf:about="#ETOH">
              <bqbiol:is>
                <rdf:Bag>
                  <rdf:li rdf:resource="urn:miriam:biocyc:NC10:ETOH"/>
                </rdf:Bag>
              </bqbiol:is>
            </rdf:Description>
            <rdf:Description rdf:about="#ETOH">
              <in:inchi xmlns:in="http://biomodels.net/inchi" metaid="#ETOH">InChI=1S/C2H6O/c1-2-3/h3H,2H2,1H3</in:inchi>
            </rdf:Description>
          </rdf:RDF>
        </annotation>
      </species>
      <species id="M_3__45__HYDROXY__45__L__45__KYNURENINE__91__CCO__45__EXTRACELLULAR__93__" name="3-hydroxy-L-kynurenine" compartment="CCO__45__EXTRACELLULAR" initialAmount="1" charge="0">
        <notes>
          <html xmlns="http://www.w3.org/1999/xhtml">
            <p>FORMULA: H12N2C10O4</p>
            <p>BIOCYC:  3-HYDROXY-L-KYNURENINE</p>
            <p>CHARGE:  0</p>
            <p>KEGG:    C02794</p>
          </html>
        </notes>
        <annotation>
          <rdf:RDF xmlns:rdf="http://www.w3.org/1999/02/22-rdf-syntax-ns#" xmlns:bqbiol="http://biomodels.net/biology-qualifiers/">
            <rdf:Description rdf:about="#">
              <bqbiol:is>
                <rdf:Bag>
                  <rdf:li rdf:resource="urn:miriam:biocyc:NC10:3-HYDROXY-L-KYNURENINE"/>
                </rdf:Bag>
              </bqbiol:is>
            </rdf:Description>
            <rdf:Description rdf:about="#3-HYDROXY-L-KYNURENINE">
              <in:inchi xmlns:in="http://biomodels.net/inchi" metaid="#3-HYDROXY-L-KYNURENINE">InChI=1S/C10H12N2O4/c11-6(10(15)16)4-8(14)5-2-1-3-7(13)9(5)12/h1-3,6,13H,4,11-12H2,(H,15,16)</in:inchi>
            </rdf:Description>
          </rdf:RDF>
        </annotation>
      </species>
      <species id="M_3__45__HYDROXY__45__ANTHRANILATE__91__CCO__45__EXTRACELLULAR__93__" name="3-hydroxyanthranilate" compartment="CCO__45__EXTRACELLULAR" initialAmount="1" charge="0">
        <notes>
          <html xmlns="http://www.w3.org/1999/xhtml">
            <p>FORMULA: H6N1O3C7</p>
            <p>BIOCYC:  3-HYDROXY-ANTHRANILATE</p>
            <p>CHARGE:  0</p>
            <p>KEGG:    C00632</p>
          </html>
        </notes>
        <annotation>
          <rdf:RDF xmlns:rdf="http://www.w3.org/1999/02/22-rdf-syntax-ns#" xmlns:bqbiol="http://biomodels.net/biology-qualifiers/">
            <rdf:Description rdf:about="#">
              <bqbiol:is>
                <rdf:Bag>
                  <rdf:li rdf:resource="urn:miriam:biocyc:NC10:3-HYDROXY-ANTHRANILATE"/>
                </rdf:Bag>
              </bqbiol:is>
            </rdf:Description>
            <rdf:Description rdf:about="#3-HYDROXY-ANTHRANILATE">
              <in:inchi xmlns:in="http://biomodels.net/inchi" metaid="#3-HYDROXY-ANTHRANILATE">InChI=1S/C7H7NO3/c8-6-4(7(10)11)2-1-3-5(6)9/h1-3,9H,8H2,(H,10,11)/p-1</in:inchi>
            </rdf:Description>
          </rdf:RDF>
        </annotation>
      </species>
      <species metaid="CPD-5602" id="M_CPD__45__5602__91__CCO__45__EXTRACELLULAR__93__" name="N-dimethylethanolamine" compartment="CCO__45__EXTRACELLULAR" initialAmount="1" charge="0">
        <notes>
          <html xmlns="http://www.w3.org/1999/xhtml">
            <p>FORMULA: H12O1N1C4</p>
            <p>BIOCYC:  CPD-5602</p>
            <p>CHARGE:  0</p>
            <p>KEGG:    </p>
          </html>
        </notes>
        <annotation>
          <rdf:RDF xmlns:rdf="http://www.w3.org/1999/02/22-rdf-syntax-ns#" xmlns:bqbiol="http://biomodels.net/biology-qualifiers/">
            <rdf:Description rdf:about="#CPD-5602">
              <bqbiol:is>
                <rdf:Bag>
                  <rdf:li rdf:resource="urn:miriam:biocyc:NC10:CPD-5602"/>
                </rdf:Bag>
              </bqbiol:is>
            </rdf:Description>
            <rdf:Description rdf:about="#CPD-5602">
              <in:inchi xmlns:in="http://biomodels.net/inchi" metaid="#CPD-5602">InChI=1S/C4H11NO/c1-5(2)3-4-6/h6H,3-4H2,1-2H3/p+1</in:inchi>
            </rdf:Description>
          </rdf:RDF>
        </annotation>
      </species>
      <species metaid="GLUTARATE" id="M_GLUTARATE__91__CCO__45__EXTRACELLULAR__93__" name="glutarate" compartment="CCO__45__EXTRACELLULAR" initialAmount="1" charge="0">
        <notes>
          <html xmlns="http://www.w3.org/1999/xhtml">
            <p>FORMULA: H6O4C5</p>
            <p>BIOCYC:  GLUTARATE</p>
            <p>CHARGE:  0</p>
            <p>KEGG:    C00489</p>
          </html>
        </notes>
        <annotation>
          <rdf:RDF xmlns:rdf="http://www.w3.org/1999/02/22-rdf-syntax-ns#" xmlns:bqbiol="http://biomodels.net/biology-qualifiers/">
            <rdf:Description rdf:about="#GLUTARATE">
              <bqbiol:is>
                <rdf:Bag>
                  <rdf:li rdf:resource="urn:miriam:biocyc:NC10:GLUTARATE"/>
                </rdf:Bag>
              </bqbiol:is>
            </rdf:Description>
            <rdf:Description rdf:about="#GLUTARATE">
              <in:inchi xmlns:in="http://biomodels.net/inchi" metaid="#GLUTARATE">InChI=1S/C5H8O4/c6-4(7)2-1-3-5(8)9/h1-3H2,(H,6,7)(H,8,9)/p-2</in:inchi>
            </rdf:Description>
          </rdf:RDF>
        </annotation>
      </species>
      <species metaid="HYPOXANTHINE" id="M_HYPOXANTHINE__91__CCO__45__EXTRACELLULAR__93__" name="hypoxanthine" compartment="CCO__45__EXTRACELLULAR" initialAmount="1" charge="0">
        <notes>
          <html xmlns="http://www.w3.org/1999/xhtml">
            <p>FORMULA: H4C5O1N4</p>
            <p>BIOCYC:  HYPOXANTHINE</p>
            <p>CHARGE:  0</p>
            <p>KEGG:    C00262</p>
          </html>
        </notes>
        <annotation>
          <rdf:RDF xmlns:rdf="http://www.w3.org/1999/02/22-rdf-syntax-ns#" xmlns:bqbiol="http://biomodels.net/biology-qualifiers/">
            <rdf:Description rdf:about="#HYPOXANTHINE">
              <bqbiol:is>
                <rdf:Bag>
                  <rdf:li rdf:resource="urn:miriam:biocyc:NC10:HYPOXANTHINE"/>
                </rdf:Bag>
              </bqbiol:is>
            </rdf:Description>
            <rdf:Description rdf:about="#HYPOXANTHINE">
              <in:inchi xmlns:in="http://biomodels.net/inchi" metaid="#HYPOXANTHINE">InChI=1S/C5H4N4O/c10-5-3-4(7-1-6-3)8-2-9-5/h1-2H,(H2,6,7,8,9,10)</in:inchi>
            </rdf:Description>
          </rdf:RDF>
        </annotation>
      </species>
      <species metaid="L-KYNURENINE" id="M_L__45__KYNURENINE__91__CCO__45__EXTRACELLULAR__93__" name="kynurenine" compartment="CCO__45__EXTRACELLULAR" initialAmount="1" charge="0">
        <notes>
          <html xmlns="http://www.w3.org/1999/xhtml">
            <p>FORMULA: H12C10O3N2</p>
            <p>BIOCYC:  L-KYNURENINE</p>
            <p>CHARGE:  0</p>
            <p>KEGG:    C01718</p>
          </html>
        </notes>
        <annotation>
          <rdf:RDF xmlns:rdf="http://www.w3.org/1999/02/22-rdf-syntax-ns#" xmlns:bqbiol="http://biomodels.net/biology-qualifiers/">
            <rdf:Description rdf:about="#L-KYNURENINE">
              <bqbiol:is>
                <rdf:Bag>
                  <rdf:li rdf:resource="urn:miriam:biocyc:NC10:L-KYNURENINE"/>
                </rdf:Bag>
              </bqbiol:is>
            </rdf:Description>
            <rdf:Description rdf:about="#L-KYNURENINE">
              <in:inchi xmlns:in="http://biomodels.net/inchi" metaid="#L-KYNURENINE">InChI=1S/C10H12N2O3/c11-7-4-2-1-3-6(7)9(13)5-8(12)10(14)15/h1-4,8H,5,11-12H2,(H,14,15)</in:inchi>
            </rdf:Description>
          </rdf:RDF>
        </annotation>
      </species>
      <species metaid="P-AMINO-BENZOATE" id="M_P__45__AMINO__45__BENZOATE__91__CCO__45__EXTRACELLULAR__93__" name="p-aminobenzoate" compartment="CCO__45__EXTRACELLULAR" initialAmount="1" charge="0">
        <notes>
          <html xmlns="http://www.w3.org/1999/xhtml">
            <p>FORMULA: H6O2N1C7</p>
            <p>BIOCYC:  P-AMINO-BENZOATE</p>
            <p>CHARGE:  0</p>
            <p>KEGG:    C00568</p>
          </html>
        </notes>
        <annotation>
          <rdf:RDF xmlns:rdf="http://www.w3.org/1999/02/22-rdf-syntax-ns#" xmlns:bqbiol="http://biomodels.net/biology-qualifiers/">
            <rdf:Description rdf:about="#P-AMINO-BENZOATE">
              <bqbiol:is>
                <rdf:Bag>
                  <rdf:li rdf:resource="urn:miriam:biocyc:NC10:P-AMINO-BENZOATE"/>
                </rdf:Bag>
              </bqbiol:is>
            </rdf:Description>
            <rdf:Description rdf:about="#P-AMINO-BENZOATE">
              <in:inchi xmlns:in="http://biomodels.net/inchi" metaid="#P-AMINO-BENZOATE">InChI=1S/C7H7NO2/c8-6-3-1-5(2-4-6)7(9)10/h1-4H,8H2,(H,9,10)/p-1</in:inchi>
            </rdf:Description>
          </rdf:RDF>
        </annotation>
      </species>
      <species metaid="RIBOFLAVIN" id="M_RIBOFLAVIN__91__CCO__45__EXTRACELLULAR__93__" name="riboflavin" compartment="CCO__45__EXTRACELLULAR" initialAmount="1" charge="0">
        <notes>
          <html xmlns="http://www.w3.org/1999/xhtml">
            <p>FORMULA: H19N4O6C17</p>
            <p>BIOCYC:  RIBOFLAVIN</p>
            <p>CHARGE:  0</p>
            <p>KEGG:    C00255</p>
          </html>
        </notes>
        <annotation>
          <rdf:RDF xmlns:rdf="http://www.w3.org/1999/02/22-rdf-syntax-ns#" xmlns:bqbiol="http://biomodels.net/biology-qualifiers/">
            <rdf:Description rdf:about="#RIBOFLAVIN">
              <bqbiol:is>
                <rdf:Bag>
                  <rdf:li rdf:resource="urn:miriam:biocyc:NC10:RIBOFLAVIN"/>
                </rdf:Bag>
              </bqbiol:is>
            </rdf:Description>
            <rdf:Description rdf:about="#RIBOFLAVIN">
              <in:inchi xmlns:in="http://biomodels.net/inchi" metaid="#RIBOFLAVIN">InChI=1S/C17H20N4O6/c1-7-3-9-10(4-8(7)2)21(5-11(23)14(25)12(24)6-22)15-13(18-9)16(26)20-17(27)19-15/h3-4,11-12,14,22-25H,5-6H2,1-2H3,(H,20,26,27)/p-1</in:inchi>
            </rdf:Description>
          </rdf:RDF>
        </annotation>
      </species>
      <species metaid="QUINOLINATE" id="M_QUINOLINATE__91__CCO__45__EXTRACELLULAR__93__" name="quinolinate" compartment="CCO__45__EXTRACELLULAR" initialAmount="1" charge="0">
        <notes>
          <html xmlns="http://www.w3.org/1999/xhtml">
            <p>FORMULA: H3N1C7O4</p>
            <p>BIOCYC:  QUINOLINATE</p>
            <p>CHARGE:  0</p>
            <p>KEGG:    C03722</p>
          </html>
        </notes>
        <annotation>
          <rdf:RDF xmlns:rdf="http://www.w3.org/1999/02/22-rdf-syntax-ns#" xmlns:bqbiol="http://biomodels.net/biology-qualifiers/">
            <rdf:Description rdf:about="#QUINOLINATE">
              <bqbiol:is>
                <rdf:Bag>
                  <rdf:li rdf:resource="urn:miriam:biocyc:NC10:QUINOLINATE"/>
                </rdf:Bag>
              </bqbiol:is>
            </rdf:Description>
            <rdf:Description rdf:about="#QUINOLINATE">
              <in:inchi xmlns:in="http://biomodels.net/inchi" metaid="#QUINOLINATE">InChI=1S/C7H5NO4/c9-6(10)4-2-1-3-8-5(4)7(11)12/h1-3H,(H,9,10)(H,11,12)/p-2</in:inchi>
            </rdf:Description>
          </rdf:RDF>
        </annotation>
      </species>
      <species metaid="ANTHRANILATE" id="M_ANTHRANILATE__91__CCO__45__EXTRACELLULAR__93__" name="anthranilate" compartment="CCO__45__EXTRACELLULAR" initialAmount="1" charge="0">
        <notes>
          <html xmlns="http://www.w3.org/1999/xhtml">
            <p>FORMULA: H6O2N1C7</p>
            <p>BIOCYC:  ANTHRANILATE</p>
            <p>CHARGE:  0</p>
            <p>KEGG:    C00108</p>
          </html>
        </notes>
        <annotation>
          <rdf:RDF xmlns:rdf="http://www.w3.org/1999/02/22-rdf-syntax-ns#" xmlns:bqbiol="http://biomodels.net/biology-qualifiers/">
            <rdf:Description rdf:about="#ANTHRANILATE">
              <bqbiol:is>
                <rdf:Bag>
                  <rdf:li rdf:resource="urn:miriam:biocyc:NC10:ANTHRANILATE"/>
                </rdf:Bag>
              </bqbiol:is>
            </rdf:Description>
            <rdf:Description rdf:about="#ANTHRANILATE">
              <in:inchi xmlns:in="http://biomodels.net/inchi" metaid="#ANTHRANILATE">InChI=1S/C7H7NO2/c8-6-4-2-1-3-5(6)7(9)10/h1-4H,8H2,(H,9,10)/p-1</in:inchi>
            </rdf:Description>
          </rdf:RDF>
        </annotation>
      </species>
      <species metaid="INDOLE" id="M_INDOLE__91__CCO__45__EXTRACELLULAR__93__" name="indole" compartment="CCO__45__EXTRACELLULAR" initialAmount="1" charge="0">
        <notes>
          <html xmlns="http://www.w3.org/1999/xhtml">
            <p>FORMULA: H7N1C8</p>
            <p>BIOCYC:  INDOLE</p>
            <p>CHARGE:  0</p>
            <p>KEGG:    C00463</p>
          </html>
        </notes>
        <annotation>
          <rdf:RDF xmlns:rdf="http://www.w3.org/1999/02/22-rdf-syntax-ns#" xmlns:bqbiol="http://biomodels.net/biology-qualifiers/">
            <rdf:Description rdf:about="#INDOLE">
              <bqbiol:is>
                <rdf:Bag>
                  <rdf:li rdf:resource="urn:miriam:biocyc:NC10:INDOLE"/>
                </rdf:Bag>
              </bqbiol:is>
            </rdf:Description>
            <rdf:Description rdf:about="#INDOLE">
              <in:inchi xmlns:in="http://biomodels.net/inchi" metaid="#INDOLE">InChI=1S/C8H7N/c1-2-4-8-7(3-1)5-6-9-8/h1-6,9H</in:inchi>
            </rdf:Description>
          </rdf:RDF>
        </annotation>
      </species>
      <species metaid="L-CYSTATHIONINE" id="M_L__45__CYSTATHIONINE__91__CCO__45__EXTRACELLULAR__93__" name="L-cystathionine" compartment="CCO__45__EXTRACELLULAR" initialAmount="1" charge="0">
        <notes>
          <html xmlns="http://www.w3.org/1999/xhtml">
            <p>FORMULA: H14N2O4S1C7</p>
            <p>BIOCYC:  L-CYSTATHIONINE</p>
            <p>CHARGE:  0</p>
            <p>KEGG:    C00542</p>
          </html>
        </notes>
        <annotation>
          <rdf:RDF xmlns:rdf="http://www.w3.org/1999/02/22-rdf-syntax-ns#" xmlns:bqbiol="http://biomodels.net/biology-qualifiers/">
            <rdf:Description rdf:about="#L-CYSTATHIONINE">
              <bqbiol:is>
                <rdf:Bag>
                  <rdf:li rdf:resource="urn:miriam:biocyc:NC10:L-CYSTATHIONINE"/>
                </rdf:Bag>
              </bqbiol:is>
            </rdf:Description>
            <rdf:Description rdf:about="#L-CYSTATHIONINE">
              <in:inchi xmlns:in="http://biomodels.net/inchi" metaid="#L-CYSTATHIONINE">InChI=1S/C7H14N2O4S/c8-4(6(10)11)1-2-14-3-5(9)7(12)13/h4-5H,1-3,8-9H2,(H,10,11)(H,12,13)/t4-,5-/m0/s1</in:inchi>
            </rdf:Description>
          </rdf:RDF>
        </annotation>
      </species>
      <species metaid="NIACINE" id="M_NIACINE__91__CCO__45__EXTRACELLULAR__93__" name="nicotinate" compartment="CCO__45__EXTRACELLULAR" initialAmount="1" charge="0">
        <notes>
          <html xmlns="http://www.w3.org/1999/xhtml">
            <p>FORMULA: H4O2N1C6</p>
            <p>BIOCYC:  NIACINE</p>
            <p>CHARGE:  0</p>
            <p>KEGG:    C00253</p>
          </html>
        </notes>
        <annotation>
          <rdf:RDF xmlns:rdf="http://www.w3.org/1999/02/22-rdf-syntax-ns#" xmlns:bqbiol="http://biomodels.net/biology-qualifiers/">
            <rdf:Description rdf:about="#NIACINE">
              <bqbiol:is>
                <rdf:Bag>
                  <rdf:li rdf:resource="urn:miriam:biocyc:NC10:NIACINE"/>
                </rdf:Bag>
              </bqbiol:is>
            </rdf:Description>
            <rdf:Description rdf:about="#NIACINE">
              <in:inchi xmlns:in="http://biomodels.net/inchi" metaid="#NIACINE">InChI=1S/C6H5NO2/c8-6(9)5-2-1-3-7-4-5/h1-4H,(H,8,9)/p-1</in:inchi>
            </rdf:Description>
          </rdf:RDF>
        </annotation>
      </species>
      <species metaid="NIACINAMIDE" id="M_NIACINAMIDE__91__CCO__45__EXTRACELLULAR__93__" name="nicotinamide" compartment="CCO__45__EXTRACELLULAR" initialAmount="1" charge="0">
        <notes>
          <html xmlns="http://www.w3.org/1999/xhtml">
            <p>FORMULA: H6C6N2O1</p>
            <p>BIOCYC:  NIACINAMIDE</p>
            <p>CHARGE:  0</p>
            <p>KEGG:    C00153</p>
          </html>
        </notes>
        <annotation>
          <rdf:RDF xmlns:rdf="http://www.w3.org/1999/02/22-rdf-syntax-ns#" xmlns:bqbiol="http://biomodels.net/biology-qualifiers/">
            <rdf:Description rdf:about="#NIACINAMIDE">
              <bqbiol:is>
                <rdf:Bag>
                  <rdf:li rdf:resource="urn:miriam:biocyc:NC10:NIACINAMIDE"/>
                </rdf:Bag>
              </bqbiol:is>
            </rdf:Description>
            <rdf:Description rdf:about="#NIACINAMIDE">
              <in:inchi xmlns:in="http://biomodels.net/inchi" metaid="#NIACINAMIDE">InChI=1S/C6H6N2O/c7-6(9)5-2-1-3-8-4-5/h1-4H,(H2,7,9)</in:inchi>
            </rdf:Description>
          </rdf:RDF>
        </annotation>
      </species>
      <species metaid="L-CITRULLINE" id="M_L__45__CITRULLINE__91__CCO__45__EXTRACELLULAR__93__" name="L-citrulline" compartment="CCO__45__EXTRACELLULAR" initialAmount="1" charge="0">
        <notes>
          <html xmlns="http://www.w3.org/1999/xhtml">
            <p>FORMULA: H13C6N3O3</p>
            <p>BIOCYC:  L-CITRULLINE</p>
            <p>CHARGE:  0</p>
            <p>KEGG:    C00327</p>
          </html>
        </notes>
        <annotation>
          <rdf:RDF xmlns:rdf="http://www.w3.org/1999/02/22-rdf-syntax-ns#" xmlns:bqbiol="http://biomodels.net/biology-qualifiers/">
            <rdf:Description rdf:about="#L-CITRULLINE">
              <bqbiol:is>
                <rdf:Bag>
                  <rdf:li rdf:resource="urn:miriam:biocyc:NC10:L-CITRULLINE"/>
                </rdf:Bag>
              </bqbiol:is>
            </rdf:Description>
            <rdf:Description rdf:about="#L-CITRULLINE">
              <in:inchi xmlns:in="http://biomodels.net/inchi" metaid="#L-CITRULLINE">InChI=1S/C6H13N3O3/c7-4(5(10)11)2-1-3-9-6(8)12/h4H,1-3,7H2,(H,10,11)(H3,8,9,12)</in:inchi>
            </rdf:Description>
          </rdf:RDF>
        </annotation>
      </species>
      <species metaid="ACET" id="M_ACET__91__CCO__45__EXTRACELLULAR__93__" name="acetate" compartment="CCO__45__EXTRACELLULAR" initialAmount="1" charge="-1">
        <notes>
          <html xmlns="http://www.w3.org/1999/xhtml">
            <p>FORMULA: H3O2C2</p>
            <p>BIOCYC:  ACET</p>
            <p>CHARGE:  -1</p>
            <p>KEGG:    C00033</p>
          </html>
        </notes>
        <annotation>
          <rdf:RDF xmlns:rdf="http://www.w3.org/1999/02/22-rdf-syntax-ns#" xmlns:bqbiol="http://biomodels.net/biology-qualifiers/">
            <rdf:Description rdf:about="#ACET">
              <bqbiol:is>
                <rdf:Bag>
                  <rdf:li rdf:resource="urn:miriam:biocyc:NC10:ACET"/>
                </rdf:Bag>
              </bqbiol:is>
            </rdf:Description>
            <rdf:Description rdf:about="#ACET">
              <in:inchi xmlns:in="http://biomodels.net/inchi" metaid="#ACET">InChI=1S/C2H4O2/c1-2(3)4/h1H3,(H,3,4)/p-1</in:inchi>
            </rdf:Description>
          </rdf:RDF>
        </annotation>
      </species>
      <species metaid="CARBON-DIOXIDE" id="M_CARBON__45__DIOXIDE__91__CCO__45__EXTRACELLULAR__93__" name="CO2" compartment="CCO__45__EXTRACELLULAR" initialAmount="1" charge="0">
        <notes>
          <html xmlns="http://www.w3.org/1999/xhtml">
            <p>FORMULA: O2C1</p>
            <p>BIOCYC:  CARBON-DIOXIDE</p>
            <p>CHARGE:  0</p>
            <p>KEGG:    C00011</p>
          </html>
        </notes>
        <annotation>
          <rdf:RDF xmlns:rdf="http://www.w3.org/1999/02/22-rdf-syntax-ns#" xmlns:bqbiol="http://biomodels.net/biology-qualifiers/">
            <rdf:Description rdf:about="#CARBON-DIOXIDE">
              <bqbiol:is>
                <rdf:Bag>
                  <rdf:li rdf:resource="urn:miriam:biocyc:NC10:CARBON-DIOXIDE"/>
                </rdf:Bag>
              </bqbiol:is>
            </rdf:Description>
            <rdf:Description rdf:about="#CARBON-DIOXIDE">
              <in:inchi xmlns:in="http://biomodels.net/inchi" metaid="#CARBON-DIOXIDE">InChI=1S/CO2/c2-1-3</in:inchi>
            </rdf:Description>
          </rdf:RDF>
        </annotation>
      </species>
      <species id="M_CARBON__45__DIOXIDE__91__CCO__45__GLYOXYSOME__93__" name="CO2" compartment="CCO__45__GLYOXYSOME" initialAmount="1" charge="0">
        <notes>
          <html xmlns="http://www.w3.org/1999/xhtml">
            <p>FORMULA: O2C1</p>
            <p>BIOCYC:  CARBON-DIOXIDE</p>
            <p>CHARGE:  0</p>
            <p>KEGG:    C00011</p>
          </html>
        </notes>
        <annotation>
          <rdf:RDF xmlns:rdf="http://www.w3.org/1999/02/22-rdf-syntax-ns#" xmlns:bqbiol="http://biomodels.net/biology-qualifiers/">
            <rdf:Description rdf:about="#">
              <bqbiol:is>
                <rdf:Bag>
                  <rdf:li rdf:resource="urn:miriam:biocyc:NC10:CARBON-DIOXIDE"/>
                </rdf:Bag>
              </bqbiol:is>
            </rdf:Description>
            <rdf:Description rdf:about="#CARBON-DIOXIDE">
              <in:inchi xmlns:in="http://biomodels.net/inchi" metaid="#CARBON-DIOXIDE">InChI=1S/CO2/c2-1-3</in:inchi>
            </rdf:Description>
          </rdf:RDF>
        </annotation>
      </species>
      <species metaid="OXYGEN-MOLECULE" id="M_OXYGEN__45__MOLECULE__91__CCO__45__EXTRACELLULAR__93__" name="oxygen" compartment="CCO__45__EXTRACELLULAR" initialAmount="1" charge="0">
        <notes>
          <html xmlns="http://www.w3.org/1999/xhtml">
            <p>FORMULA: O2</p>
            <p>BIOCYC:  OXYGEN-MOLECULE</p>
            <p>CHARGE:  0</p>
            <p>KEGG:    C00007</p>
          </html>
        </notes>
        <annotation>
          <rdf:RDF xmlns:rdf="http://www.w3.org/1999/02/22-rdf-syntax-ns#" xmlns:bqbiol="http://biomodels.net/biology-qualifiers/">
            <rdf:Description rdf:about="#OXYGEN-MOLECULE">
              <bqbiol:is>
                <rdf:Bag>
                  <rdf:li rdf:resource="urn:miriam:biocyc:NC10:OXYGEN-MOLECULE"/>
                </rdf:Bag>
              </bqbiol:is>
            </rdf:Description>
            <rdf:Description rdf:about="#OXYGEN-MOLECULE">
              <in:inchi xmlns:in="http://biomodels.net/inchi" metaid="#OXYGEN-MOLECULE">InChI=1S/O2/c1-2</in:inchi>
            </rdf:Description>
          </rdf:RDF>
        </annotation>
      </species>
      <species id="M_OXYGEN__45__MOLECULE__91__CCO__45__GLYOXYSOME__93__" name="oxygen" compartment="CCO__45__GLYOXYSOME" initialAmount="1" charge="0">
        <notes>
          <html xmlns="http://www.w3.org/1999/xhtml">
            <p>FORMULA: O2</p>
            <p>BIOCYC:  OXYGEN-MOLECULE</p>
            <p>CHARGE:  0</p>
            <p>KEGG:    C00007</p>
          </html>
        </notes>
        <annotation>
          <rdf:RDF xmlns:rdf="http://www.w3.org/1999/02/22-rdf-syntax-ns#" xmlns:bqbiol="http://biomodels.net/biology-qualifiers/">
            <rdf:Description rdf:about="#">
              <bqbiol:is>
                <rdf:Bag>
                  <rdf:li rdf:resource="urn:miriam:biocyc:NC10:OXYGEN-MOLECULE"/>
                </rdf:Bag>
              </bqbiol:is>
            </rdf:Description>
            <rdf:Description rdf:about="#OXYGEN-MOLECULE">
              <in:inchi xmlns:in="http://biomodels.net/inchi" metaid="#OXYGEN-MOLECULE">InChI=1S/O2/c1-2</in:inchi>
            </rdf:Description>
          </rdf:RDF>
        </annotation>
      </species>
      <species metaid="ADP" id="M_ADP__91__CCO__45__GLYOXYSOME__93__" name="ADP" compartment="CCO__45__GLYOXYSOME" initialAmount="1" charge="-3">
        <notes>
          <html xmlns="http://www.w3.org/1999/xhtml">
            <p>FORMULA: H12P2N5C10O10</p>
            <p>BIOCYC:  ADP</p>
            <p>CHARGE:  -3</p>
            <p>KEGG:    C00008</p>
          </html>
        </notes>
        <annotation>
          <rdf:RDF xmlns:rdf="http://www.w3.org/1999/02/22-rdf-syntax-ns#" xmlns:bqbiol="http://biomodels.net/biology-qualifiers/">
            <rdf:Description rdf:about="#ADP">
              <bqbiol:is>
                <rdf:Bag>
                  <rdf:li rdf:resource="urn:miriam:biocyc:NC10:ADP"/>
                </rdf:Bag>
              </bqbiol:is>
            </rdf:Description>
            <rdf:Description rdf:about="#ADP">
              <in:inchi xmlns:in="http://biomodels.net/inchi" metaid="#ADP">InChI=1S/C10H15N5O10P2/c11-8-5-9(13-2-12-8)15(3-14-5)10-7(17)6(16)4(24-10)1-23-27(21,22)25-26(18,19)20/h2-4,6-7,10,16-17H,1H2,(H,21,22)(H2,11,12,13)(H2,18,19,20)/p-3/t4-,6-,7-,10-/m1/s1</in:inchi>
            </rdf:Description>
          </rdf:RDF>
        </annotation>
      </species>
      <species metaid="GLYCEROL" id="M_GLYCEROL__91__CCO__45__EXTRACELLULAR__93__" name="glycerol" compartment="CCO__45__EXTRACELLULAR" initialAmount="1" charge="0">
        <notes>
          <html xmlns="http://www.w3.org/1999/xhtml">
            <p>FORMULA: H8O3C3</p>
            <p>BIOCYC:  GLYCEROL</p>
            <p>CHARGE:  0</p>
            <p>KEGG:    C00116</p>
          </html>
        </notes>
        <annotation>
          <rdf:RDF xmlns:rdf="http://www.w3.org/1999/02/22-rdf-syntax-ns#" xmlns:bqbiol="http://biomodels.net/biology-qualifiers/">
            <rdf:Description rdf:about="#GLYCEROL">
              <bqbiol:is>
                <rdf:Bag>
                  <rdf:li rdf:resource="urn:miriam:biocyc:NC10:GLYCEROL"/>
                </rdf:Bag>
              </bqbiol:is>
            </rdf:Description>
            <rdf:Description rdf:about="#GLYCEROL">
              <in:inchi xmlns:in="http://biomodels.net/inchi" metaid="#GLYCEROL">InChI=1S/C3H8O3/c4-1-3(6)2-5/h3-6H,1-2H2</in:inchi>
            </rdf:Description>
          </rdf:RDF>
        </annotation>
      </species>
      <species metaid="PYRUVATE" id="M_PYRUVATE__91__CCO__45__EXTRACELLULAR__93__" name="pyruvate" compartment="CCO__45__EXTRACELLULAR" initialAmount="1" charge="0">
        <notes>
          <html xmlns="http://www.w3.org/1999/xhtml">
            <p>FORMULA: H3O3C3</p>
            <p>BIOCYC:  PYRUVATE</p>
            <p>CHARGE:  0</p>
            <p>KEGG:    C00022</p>
          </html>
        </notes>
        <annotation>
          <rdf:RDF xmlns:rdf="http://www.w3.org/1999/02/22-rdf-syntax-ns#" xmlns:bqbiol="http://biomodels.net/biology-qualifiers/">
            <rdf:Description rdf:about="#PYRUVATE">
              <bqbiol:is>
                <rdf:Bag>
                  <rdf:li rdf:resource="urn:miriam:biocyc:NC10:PYRUVATE"/>
                </rdf:Bag>
              </bqbiol:is>
            </rdf:Description>
            <rdf:Description rdf:about="#PYRUVATE">
              <in:inchi xmlns:in="http://biomodels.net/inchi" metaid="#PYRUVATE">InChI=1S/C3H4O3/c1-2(4)3(5)6/h1H3,(H,5,6)/p-1</in:inchi>
            </rdf:Description>
          </rdf:RDF>
        </annotation>
      </species>
      <species id="M_GDP__91__CCO__45__MIT__93__" name="GDP" compartment="CCO__45__MIT" initialAmount="1" charge="-3">
        <notes>
          <html xmlns="http://www.w3.org/1999/xhtml">
            <p>FORMULA: H12P2C10O11N5</p>
            <p>BIOCYC:  GDP</p>
            <p>CHARGE:  -3</p>
            <p>KEGG:    C00035</p>
          </html>
        </notes>
        <annotation>
          <rdf:RDF xmlns:rdf="http://www.w3.org/1999/02/22-rdf-syntax-ns#" xmlns:bqbiol="http://biomodels.net/biology-qualifiers/">
            <rdf:Description rdf:about="#">
              <bqbiol:is>
                <rdf:Bag>
                  <rdf:li rdf:resource="urn:miriam:biocyc:NC10:GDP"/>
                </rdf:Bag>
              </bqbiol:is>
            </rdf:Description>
            <rdf:Description rdf:about="#GDP">
              <in:inchi xmlns:in="http://biomodels.net/inchi" metaid="#GDP">InChI=1S/C10H15N5O11P2/c11-10-13-7-4(8(18)14-10)12-2-15(7)9-6(17)5(16)3(25-9)1-24-28(22,23)26-27(19,20)21/h2-3,5-6,9,16-17H,1H2,(H,22,23)(H2,19,20,21)(H3,11,13,14,18)/p-3/t3-,5-,6-,9-/m1/s1</in:inchi>
            </rdf:Description>
          </rdf:RDF>
        </annotation>
      </species>
      <species id="M_GTP__91__CCO__45__MIT__93__" name="GTP" compartment="CCO__45__MIT" initialAmount="1" charge="-4">
        <notes>
          <html xmlns="http://www.w3.org/1999/xhtml">
            <p>FORMULA: H12P3C10O14N5</p>
            <p>BIOCYC:  GTP</p>
            <p>CHARGE:  -4</p>
            <p>KEGG:    C00044</p>
          </html>
        </notes>
        <annotation>
          <rdf:RDF xmlns:rdf="http://www.w3.org/1999/02/22-rdf-syntax-ns#" xmlns:bqbiol="http://biomodels.net/biology-qualifiers/">
            <rdf:Description rdf:about="#">
              <bqbiol:is>
                <rdf:Bag>
                  <rdf:li rdf:resource="urn:miriam:biocyc:NC10:GTP"/>
                </rdf:Bag>
              </bqbiol:is>
            </rdf:Description>
            <rdf:Description rdf:about="#GTP">
              <in:inchi xmlns:in="http://biomodels.net/inchi" metaid="#GTP">InChI=1S/C10H16N5O14P3/c11-10-13-7-4(8(18)14-10)12-2-15(7)9-6(17)5(16)3(27-9)1-26-31(22,23)29-32(24,25)28-30(19,20)21/h2-3,5-6,9,16-17H,1H2,(H,22,23)(H,24,25)(H2,19,20,21)(H3,11,13,14,18)/p-4/t3-,5-,6-,9-/m1/s1</in:inchi>
            </rdf:Description>
          </rdf:RDF>
        </annotation>
      </species>
      <species metaid="PANTOTHENATE" id="M_PANTOTHENATE__91__CCO__45__EXTRACELLULAR__93__" name="(R)-pantothenate" compartment="CCO__45__EXTRACELLULAR" initialAmount="1" charge="0">
        <notes>
          <html xmlns="http://www.w3.org/1999/xhtml">
            <p>FORMULA: H16N1C9O5</p>
            <p>BIOCYC:  PANTOTHENATE</p>
            <p>CHARGE:  0</p>
            <p>KEGG:    C00864</p>
          </html>
        </notes>
        <annotation>
          <rdf:RDF xmlns:rdf="http://www.w3.org/1999/02/22-rdf-syntax-ns#" xmlns:bqbiol="http://biomodels.net/biology-qualifiers/">
            <rdf:Description rdf:about="#PANTOTHENATE">
              <bqbiol:is>
                <rdf:Bag>
                  <rdf:li rdf:resource="urn:miriam:biocyc:NC10:PANTOTHENATE"/>
                </rdf:Bag>
              </bqbiol:is>
            </rdf:Description>
            <rdf:Description rdf:about="#PANTOTHENATE">
              <in:inchi xmlns:in="http://biomodels.net/inchi" metaid="#PANTOTHENATE">InChI=1S/C9H17NO5/c1-9(2,5-11)7(14)8(15)10-4-3-6(12)13/h7,11,14H,3-5H2,1-2H3,(H,10,15)(H,12,13)/p-1/t7-/m0/s1</in:inchi>
            </rdf:Description>
          </rdf:RDF>
        </annotation>
      </species>
      <species metaid="FORMATE" id="M_FORMATE__91__CCO__45__EXTRACELLULAR__93__" name="formate" compartment="CCO__45__EXTRACELLULAR" initialAmount="1" charge="0">
        <notes>
          <html xmlns="http://www.w3.org/1999/xhtml">
            <p>FORMULA: H1O2C1</p>
            <p>BIOCYC:  FORMATE</p>
            <p>CHARGE:  0</p>
            <p>KEGG:    C00058</p>
          </html>
        </notes>
        <annotation>
          <rdf:RDF xmlns:rdf="http://www.w3.org/1999/02/22-rdf-syntax-ns#" xmlns:bqbiol="http://biomodels.net/biology-qualifiers/">
            <rdf:Description rdf:about="#FORMATE">
              <bqbiol:is>
                <rdf:Bag>
                  <rdf:li rdf:resource="urn:miriam:biocyc:NC10:FORMATE"/>
                </rdf:Bag>
              </bqbiol:is>
            </rdf:Description>
            <rdf:Description rdf:about="#FORMATE">
              <in:inchi xmlns:in="http://biomodels.net/inchi" metaid="#FORMATE">InChI=1S/CH2O2/c2-1-3/h1H,(H,2,3)/p-1</in:inchi>
            </rdf:Description>
          </rdf:RDF>
        </annotation>
      </species>
      <species metaid="NITRITE" id="M_NITRITE__91__CCO__45__EXTRACELLULAR__93__" name="nitrite" compartment="CCO__45__EXTRACELLULAR" initialAmount="1" charge="-1">
        <notes>
          <html xmlns="http://www.w3.org/1999/xhtml">
            <p>FORMULA: O2N1</p>
            <p>BIOCYC:  NITRITE</p>
            <p>CHARGE:  -1</p>
            <p>KEGG:    C00088</p>
          </html>
        </notes>
        <annotation>
          <rdf:RDF xmlns:rdf="http://www.w3.org/1999/02/22-rdf-syntax-ns#" xmlns:bqbiol="http://biomodels.net/biology-qualifiers/">
            <rdf:Description rdf:about="#NITRITE">
              <bqbiol:is>
                <rdf:Bag>
                  <rdf:li rdf:resource="urn:miriam:biocyc:NC10:NITRITE"/>
                </rdf:Bag>
              </bqbiol:is>
            </rdf:Description>
            <rdf:Description rdf:about="#NITRITE">
              <in:inchi xmlns:in="http://biomodels.net/inchi" metaid="#NITRITE">InChI=1S/HNO2/c2-1-3/h(H,2,3)/p-1</in:inchi>
            </rdf:Description>
          </rdf:RDF>
        </annotation>
      </species>
      <species metaid="CHOLINE" id="M_CHOLINE__91__CCO__45__EXTRACELLULAR__93__" name="choline" compartment="CCO__45__EXTRACELLULAR" initialAmount="1" charge="0">
        <notes>
          <html xmlns="http://www.w3.org/1999/xhtml">
            <p>FORMULA: H14N1O1C5</p>
            <p>BIOCYC:  CHOLINE</p>
            <p>CHARGE:  0</p>
            <p>KEGG:    C00114</p>
          </html>
        </notes>
        <annotation>
          <rdf:RDF xmlns:rdf="http://www.w3.org/1999/02/22-rdf-syntax-ns#" xmlns:bqbiol="http://biomodels.net/biology-qualifiers/">
            <rdf:Description rdf:about="#CHOLINE">
              <bqbiol:is>
                <rdf:Bag>
                  <rdf:li rdf:resource="urn:miriam:biocyc:NC10:CHOLINE"/>
                </rdf:Bag>
              </bqbiol:is>
            </rdf:Description>
            <rdf:Description rdf:about="#CHOLINE">
              <in:inchi xmlns:in="http://biomodels.net/inchi" metaid="#CHOLINE">InChI=1S/C5H14NO/c1-6(2,3)4-5-7/h7H,4-5H2,1-3H3/q+1</in:inchi>
            </rdf:Description>
          </rdf:RDF>
        </annotation>
      </species>
      <species metaid="CYTOSINE" id="M_CYTOSINE__91__CCO__45__EXTRACELLULAR__93__" name="cytosine" compartment="CCO__45__EXTRACELLULAR" initialAmount="1" charge="0">
        <notes>
          <html xmlns="http://www.w3.org/1999/xhtml">
            <p>FORMULA: H5C4N3O1</p>
            <p>BIOCYC:  CYTOSINE</p>
            <p>CHARGE:  0</p>
            <p>KEGG:    C00380</p>
          </html>
        </notes>
        <annotation>
          <rdf:RDF xmlns:rdf="http://www.w3.org/1999/02/22-rdf-syntax-ns#" xmlns:bqbiol="http://biomodels.net/biology-qualifiers/">
            <rdf:Description rdf:about="#CYTOSINE">
              <bqbiol:is>
                <rdf:Bag>
                  <rdf:li rdf:resource="urn:miriam:biocyc:NC10:CYTOSINE"/>
                </rdf:Bag>
              </bqbiol:is>
            </rdf:Description>
            <rdf:Description rdf:about="#CYTOSINE">
              <in:inchi xmlns:in="http://biomodels.net/inchi" metaid="#CYTOSINE">InChI=1S/C4H5N3O/c5-3-1-2-6-4(8)7-3/h1-2H,(H3,5,6,7,8)</in:inchi>
            </rdf:Description>
          </rdf:RDF>
        </annotation>
      </species>
      <species metaid="ADENINE" id="M_ADENINE__91__CCO__45__EXTRACELLULAR__93__" name="adenine" compartment="CCO__45__EXTRACELLULAR" initialAmount="1" charge="0">
        <notes>
          <html xmlns="http://www.w3.org/1999/xhtml">
            <p>FORMULA: H5N5C5</p>
            <p>BIOCYC:  ADENINE</p>
            <p>CHARGE:  0</p>
            <p>KEGG:    C00147</p>
          </html>
        </notes>
        <annotation>
          <rdf:RDF xmlns:rdf="http://www.w3.org/1999/02/22-rdf-syntax-ns#" xmlns:bqbiol="http://biomodels.net/biology-qualifiers/">
            <rdf:Description rdf:about="#ADENINE">
              <bqbiol:is>
                <rdf:Bag>
                  <rdf:li rdf:resource="urn:miriam:biocyc:NC10:ADENINE"/>
                </rdf:Bag>
              </bqbiol:is>
            </rdf:Description>
            <rdf:Description rdf:about="#ADENINE">
              <in:inchi xmlns:in="http://biomodels.net/inchi" metaid="#ADENINE">InChI=1S/C5H5N5/c6-4-3-5(9-1-7-3)10-2-8-4/h1-2H,(H3,6,7,8,9,10)</in:inchi>
            </rdf:Description>
          </rdf:RDF>
        </annotation>
      </species>
      <species metaid="PURINE" id="M_PURINE__91__CCO__45__EXTRACELLULAR__93__" name="purine" compartment="CCO__45__EXTRACELLULAR" initialAmount="1" charge="0">
        <notes>
          <html xmlns="http://www.w3.org/1999/xhtml">
            <p>FORMULA: H4N4C5</p>
            <p>BIOCYC:  PURINE</p>
            <p>CHARGE:  0</p>
            <p>KEGG:    C00465</p>
          </html>
        </notes>
        <annotation>
          <rdf:RDF xmlns:rdf="http://www.w3.org/1999/02/22-rdf-syntax-ns#" xmlns:bqbiol="http://biomodels.net/biology-qualifiers/">
            <rdf:Description rdf:about="#PURINE">
              <bqbiol:is>
                <rdf:Bag>
                  <rdf:li rdf:resource="urn:miriam:biocyc:NC10:PURINE"/>
                </rdf:Bag>
              </bqbiol:is>
            </rdf:Description>
            <rdf:Description rdf:about="#PURINE">
              <in:inchi xmlns:in="http://biomodels.net/inchi" metaid="#PURINE">InChI=1S/C5H4N4/c1-4-5(8-2-6-1)9-3-7-4/h1-3H,(H,6,7,8,9)</in:inchi>
            </rdf:Description>
          </rdf:RDF>
        </annotation>
      </species>
      <species id="M_K__43____91__CCO__45__EXTRACELLULAR__93__" name="K+" compartment="CCO__45__EXTRACELLULAR" initialAmount="1" charge="1">
        <notes>
          <html xmlns="http://www.w3.org/1999/xhtml">
            <p>FORMULA: K1</p>
            <p>BIOCYC:  K+</p>
            <p>CHARGE:  1</p>
            <p>KEGG:    C00238</p>
          </html>
        </notes>
        <annotation>
          <rdf:RDF xmlns:rdf="http://www.w3.org/1999/02/22-rdf-syntax-ns#" xmlns:bqbiol="http://biomodels.net/biology-qualifiers/">
            <rdf:Description rdf:about="#">
              <bqbiol:is>
                <rdf:Bag>
                  <rdf:li rdf:resource="urn:miriam:biocyc:NC10:K+"/>
                </rdf:Bag>
              </bqbiol:is>
            </rdf:Description>
            <rdf:Description rdf:about="#K+">
              <in:inchi xmlns:in="http://biomodels.net/inchi" metaid="#K+">InChI=1S/K/q+1</in:inchi>
            </rdf:Description>
          </rdf:RDF>
        </annotation>
      </species>
      <species metaid="XYLOSE" id="M_XYLOSE__91__CCO__45__EXTRACELLULAR__93__" name="alpha-D-xylose" compartment="CCO__45__EXTRACELLULAR" initialAmount="1" charge="0">
        <notes>
          <html xmlns="http://www.w3.org/1999/xhtml">
            <p>FORMULA: H10C5O5</p>
            <p>BIOCYC:  XYLOSE</p>
            <p>CHARGE:  0</p>
            <p>KEGG:    C01394</p>
          </html>
        </notes>
        <annotation>
          <rdf:RDF xmlns:rdf="http://www.w3.org/1999/02/22-rdf-syntax-ns#" xmlns:bqbiol="http://biomodels.net/biology-qualifiers/">
            <rdf:Description rdf:about="#XYLOSE">
              <bqbiol:is>
                <rdf:Bag>
                  <rdf:li rdf:resource="urn:miriam:biocyc:NC10:XYLOSE"/>
                </rdf:Bag>
              </bqbiol:is>
            </rdf:Description>
            <rdf:Description rdf:about="#XYLOSE">
              <in:inchi xmlns:in="http://biomodels.net/inchi" metaid="#XYLOSE">InChI=1S/C5H10O5/c6-2-1-10-5(9)4(8)3(2)7/h2-9H,1H2/t2-,3+,4-,5+/m1/s1</in:inchi>
            </rdf:Description>
          </rdf:RDF>
        </annotation>
      </species>
      <species metaid="CPD-5601" id="M_CPD__45__5601__91__CCO__45__EXTRACELLULAR__93__" name="N-monomethylethanolamine" compartment="CCO__45__EXTRACELLULAR" initialAmount="1" charge="0">
        <notes>
          <html xmlns="http://www.w3.org/1999/xhtml">
            <p>FORMULA: H10O1N1C3</p>
            <p>BIOCYC:  CPD-5601</p>
            <p>CHARGE:  0</p>
            <p>KEGG:    </p>
          </html>
        </notes>
        <annotation>
          <rdf:RDF xmlns:rdf="http://www.w3.org/1999/02/22-rdf-syntax-ns#" xmlns:bqbiol="http://biomodels.net/biology-qualifiers/">
            <rdf:Description rdf:about="#CPD-5601">
              <bqbiol:is>
                <rdf:Bag>
                  <rdf:li rdf:resource="urn:miriam:biocyc:NC10:CPD-5601"/>
                </rdf:Bag>
              </bqbiol:is>
            </rdf:Description>
            <rdf:Description rdf:about="#CPD-5601">
              <in:inchi xmlns:in="http://biomodels.net/inchi" metaid="#CPD-5601">InChI=1S/C3H9NO/c1-4-2-3-5/h4-5H,2-3H2,1H3/p+1</in:inchi>
            </rdf:Description>
          </rdf:RDF>
        </annotation>
      </species>
      <species metaid="MAL" id="M_MAL__91__CCO__45__EXTRACELLULAR__93__" name="(S)-malate" compartment="CCO__45__EXTRACELLULAR" initialAmount="1" charge="0">
        <notes>
          <html xmlns="http://www.w3.org/1999/xhtml">
            <p>FORMULA: H4C4O5</p>
            <p>BIOCYC:  MAL</p>
            <p>CHARGE:  0</p>
            <p>KEGG:    C00497,C00149</p>
          </html>
        </notes>
        <annotation>
          <rdf:RDF xmlns:rdf="http://www.w3.org/1999/02/22-rdf-syntax-ns#" xmlns:bqbiol="http://biomodels.net/biology-qualifiers/">
            <rdf:Description rdf:about="#MAL">
              <bqbiol:is>
                <rdf:Bag>
                  <rdf:li rdf:resource="urn:miriam:biocyc:NC10:MAL"/>
                </rdf:Bag>
              </bqbiol:is>
            </rdf:Description>
            <rdf:Description rdf:about="#MAL">
              <in:inchi xmlns:in="http://biomodels.net/inchi" metaid="#MAL">InChI=1S/C4H6O5/c5-2(4(8)9)1-3(6)7/h2,5H,1H2,(H,6,7)(H,8,9)/p-2/t2-/m0/s1</in:inchi>
            </rdf:Description>
          </rdf:RDF>
        </annotation>
      </species>
      <species metaid="Pi" id="M_Pi__91__CCO__45__EXTRACELLULAR__93__" name="phosphate" compartment="CCO__45__EXTRACELLULAR" initialAmount="1" charge="-3">
        <notes>
          <html xmlns="http://www.w3.org/1999/xhtml">
            <p>FORMULA: H1O4P1</p>
            <p>BIOCYC:  Pi</p>
            <p>CHARGE:  -3</p>
            <p>KEGG:    C00009</p>
          </html>
        </notes>
        <annotation>
          <rdf:RDF xmlns:rdf="http://www.w3.org/1999/02/22-rdf-syntax-ns#" xmlns:bqbiol="http://biomodels.net/biology-qualifiers/">
            <rdf:Description rdf:about="#Pi">
              <bqbiol:is>
                <rdf:Bag>
                  <rdf:li rdf:resource="urn:miriam:biocyc:NC10:Pi"/>
                </rdf:Bag>
              </bqbiol:is>
            </rdf:Description>
            <rdf:Description rdf:about="#Pi">
              <in:inchi xmlns:in="http://biomodels.net/inchi" metaid="#Pi">InChI=1S/H3O4P/c1-5(2,3)4/h(H3,1,2,3,4)/p-2</in:inchi>
            </rdf:Description>
          </rdf:RDF>
        </annotation>
      </species>
      <species metaid="PROTON" id="M_PROTON__91__CCO__45__PERI__45__FUNGI__93__" name="H+" compartment="CCO__45__PERI__45__FUNGI" initialAmount="1" charge="1">
        <notes>
          <html xmlns="http://www.w3.org/1999/xhtml">
            <p>FORMULA: H1</p>
            <p>BIOCYC:  PROTON</p>
            <p>CHARGE:  1</p>
            <p>KEGG:    C00080</p>
          </html>
        </notes>
        <annotation>
          <rdf:RDF xmlns:rdf="http://www.w3.org/1999/02/22-rdf-syntax-ns#" xmlns:bqbiol="http://biomodels.net/biology-qualifiers/">
            <rdf:Description rdf:about="#PROTON">
              <bqbiol:is>
                <rdf:Bag>
                  <rdf:li rdf:resource="urn:miriam:biocyc:NC10:PROTON"/>
                </rdf:Bag>
              </bqbiol:is>
            </rdf:Description>
            <rdf:Description rdf:about="#PROTON">
              <in:inchi xmlns:in="http://biomodels.net/inchi" metaid="#PROTON">InChI=1S/p+1</in:inchi>
            </rdf:Description>
          </rdf:RDF>
        </annotation>
      </species>
      <species metaid="AMMONIA" id="M_AMMONIA__91__CCO__45__EXTRACELLULAR__93__" name="ammonia" compartment="CCO__45__EXTRACELLULAR" initialAmount="1" charge="0">
        <notes>
          <html xmlns="http://www.w3.org/1999/xhtml">
            <p>FORMULA: N1H3</p>
            <p>BIOCYC:  AMMONIA</p>
            <p>CHARGE:  0</p>
            <p>KEGG:    C00014</p>
          </html>
        </notes>
        <annotation>
          <rdf:RDF xmlns:rdf="http://www.w3.org/1999/02/22-rdf-syntax-ns#" xmlns:bqbiol="http://biomodels.net/biology-qualifiers/">
            <rdf:Description rdf:about="#AMMONIA">
              <bqbiol:is>
                <rdf:Bag>
                  <rdf:li rdf:resource="urn:miriam:biocyc:NC10:AMMONIA"/>
                </rdf:Bag>
              </bqbiol:is>
            </rdf:Description>
            <rdf:Description rdf:about="#AMMONIA">
              <in:inchi xmlns:in="http://biomodels.net/inchi" metaid="#AMMONIA">InChI=1S/H3N/h1H3</in:inchi>
            </rdf:Description>
          </rdf:RDF>
        </annotation>
      </species>
      <species metaid="AMMONIUM" id="M_AMMONIUM__91__CCO__45__EXTRACELLULAR__93__" name="ammonium" compartment="CCO__45__EXTRACELLULAR" initialAmount="1" charge="1">
        <notes>
          <html xmlns="http://www.w3.org/1999/xhtml">
            <p>FORMULA: N1H4</p>
            <p>BIOCYC:  AMMONIUM</p>
            <p>CHARGE:  1</p>
            <p>KEGG:    C01342</p>
          </html>
        </notes>
        <annotation>
          <rdf:RDF xmlns:rdf="http://www.w3.org/1999/02/22-rdf-syntax-ns#" xmlns:bqbiol="http://biomodels.net/biology-qualifiers/">
            <rdf:Description rdf:about="#AMMONIUM">
              <bqbiol:is>
                <rdf:Bag>
                  <rdf:li rdf:resource="urn:miriam:biocyc:NC10:AMMONIUM"/>
                </rdf:Bag>
              </bqbiol:is>
            </rdf:Description>
            <rdf:Description rdf:about="#AMMONIUM">
              <in:inchi xmlns:in="http://biomodels.net/inchi" metaid="#AMMONIUM">InChI=1S/H3N/h1H3/p+1</in:inchi>
            </rdf:Description>
          </rdf:RDF>
        </annotation>
      </species>
      <species metaid="OH" id="M_OH__91__CCO__45__EXTRACELLULAR__93__" name="OH-" compartment="CCO__45__EXTRACELLULAR" initialAmount="1" charge="-1">
        <notes>
          <html xmlns="http://www.w3.org/1999/xhtml">
            <p>FORMULA: H1O1</p>
            <p>BIOCYC:  OH</p>
            <p>CHARGE:  -1</p>
            <p>KEGG:    C01328</p>
          </html>
        </notes>
        <annotation>
          <rdf:RDF xmlns:rdf="http://www.w3.org/1999/02/22-rdf-syntax-ns#" xmlns:bqbiol="http://biomodels.net/biology-qualifiers/">
            <rdf:Description rdf:about="#OH">
              <bqbiol:is>
                <rdf:Bag>
                  <rdf:li rdf:resource="urn:miriam:biocyc:NC10:OH"/>
                </rdf:Bag>
              </bqbiol:is>
            </rdf:Description>
            <rdf:Description rdf:about="#OH">
              <in:inchi xmlns:in="http://biomodels.net/inchi" metaid="#OH">InChI=1S/H2O/h1H2/p-1</in:inchi>
            </rdf:Description>
          </rdf:RDF>
        </annotation>
      </species>
      <species id="M_AMMONIUM__91__CCO__45__MIT__93__" name="ammonium" compartment="CCO__45__MIT" initialAmount="1" charge="1">
        <notes>
          <html xmlns="http://www.w3.org/1999/xhtml">
            <p>FORMULA: N1H4</p>
            <p>BIOCYC:  AMMONIUM</p>
            <p>CHARGE:  1</p>
            <p>KEGG:    C01342</p>
          </html>
        </notes>
        <annotation>
          <rdf:RDF xmlns:rdf="http://www.w3.org/1999/02/22-rdf-syntax-ns#" xmlns:bqbiol="http://biomodels.net/biology-qualifiers/">
            <rdf:Description rdf:about="#">
              <bqbiol:is>
                <rdf:Bag>
                  <rdf:li rdf:resource="urn:miriam:biocyc:NC10:AMMONIUM"/>
                </rdf:Bag>
              </bqbiol:is>
            </rdf:Description>
            <rdf:Description rdf:about="#AMMONIUM">
              <in:inchi xmlns:in="http://biomodels.net/inchi" metaid="#AMMONIUM">InChI=1S/H3N/h1H3/p+1</in:inchi>
            </rdf:Description>
          </rdf:RDF>
        </annotation>
      </species>
      <species id="M_OH__91__CCO__45__MIT__93__" name="OH-" compartment="CCO__45__MIT" initialAmount="1" charge="-1">
        <notes>
          <html xmlns="http://www.w3.org/1999/xhtml">
            <p>FORMULA: H1O1</p>
            <p>BIOCYC:  OH</p>
            <p>CHARGE:  -1</p>
            <p>KEGG:    C01328</p>
          </html>
        </notes>
        <annotation>
          <rdf:RDF xmlns:rdf="http://www.w3.org/1999/02/22-rdf-syntax-ns#" xmlns:bqbiol="http://biomodels.net/biology-qualifiers/">
            <rdf:Description rdf:about="#">
              <bqbiol:is>
                <rdf:Bag>
                  <rdf:li rdf:resource="urn:miriam:biocyc:NC10:OH"/>
                </rdf:Bag>
              </bqbiol:is>
            </rdf:Description>
            <rdf:Description rdf:about="#OH">
              <in:inchi xmlns:in="http://biomodels.net/inchi" metaid="#OH">InChI=1S/H2O/h1H2/p-1</in:inchi>
            </rdf:Description>
          </rdf:RDF>
        </annotation>
      </species>
      <species id="M_OH" name="OH-" compartment="CCO__45__CYTOSOL" initialAmount="1" charge="-1">
        <notes>
          <html xmlns="http://www.w3.org/1999/xhtml">
            <p>FORMULA: H1O1</p>
            <p>BIOCYC:  OH</p>
            <p>CHARGE:  -1</p>
            <p>KEGG:    C01328</p>
          </html>
        </notes>
        <annotation>
          <rdf:RDF xmlns:rdf="http://www.w3.org/1999/02/22-rdf-syntax-ns#" xmlns:bqbiol="http://biomodels.net/biology-qualifiers/">
            <rdf:Description rdf:about="#">
              <bqbiol:is>
                <rdf:Bag>
                  <rdf:li rdf:resource="urn:miriam:biocyc:NC10:OH"/>
                </rdf:Bag>
              </bqbiol:is>
            </rdf:Description>
            <rdf:Description rdf:about="#OH">
              <in:inchi xmlns:in="http://biomodels.net/inchi" metaid="#OH">InChI=1S/H2O/h1H2/p-1</in:inchi>
            </rdf:Description>
          </rdf:RDF>
        </annotation>
      </species>
      <species id="M_PROTON__91__CCO__45__EXTRACELLULAR__93__" name="H+" compartment="CCO__45__EXTRACELLULAR" initialAmount="1" charge="1">
        <notes>
          <html xmlns="http://www.w3.org/1999/xhtml">
            <p>FORMULA: H1</p>
            <p>BIOCYC:  PROTON</p>
            <p>CHARGE:  1</p>
            <p>KEGG:    C00080</p>
          </html>
        </notes>
        <annotation>
          <rdf:RDF xmlns:rdf="http://www.w3.org/1999/02/22-rdf-syntax-ns#" xmlns:bqbiol="http://biomodels.net/biology-qualifiers/">
            <rdf:Description rdf:about="#">
              <bqbiol:is>
                <rdf:Bag>
                  <rdf:li rdf:resource="urn:miriam:biocyc:NC10:PROTON"/>
                </rdf:Bag>
              </bqbiol:is>
            </rdf:Description>
            <rdf:Description rdf:about="#PROTON">
              <in:inchi xmlns:in="http://biomodels.net/inchi" metaid="#PROTON">InChI=1S/p+1</in:inchi>
            </rdf:Description>
          </rdf:RDF>
        </annotation>
      </species>
      <species id="M_PROTON__91__CCO__45__VAC__45__LUM__93__" name="H+" compartment="CCO__45__VAC__45__LUM" initialAmount="1" charge="1">
        <notes>
          <html xmlns="http://www.w3.org/1999/xhtml">
            <p>FORMULA: H1</p>
            <p>BIOCYC:  PROTON</p>
            <p>CHARGE:  1</p>
            <p>KEGG:    C00080</p>
          </html>
        </notes>
        <annotation>
          <rdf:RDF xmlns:rdf="http://www.w3.org/1999/02/22-rdf-syntax-ns#" xmlns:bqbiol="http://biomodels.net/biology-qualifiers/">
            <rdf:Description rdf:about="#">
              <bqbiol:is>
                <rdf:Bag>
                  <rdf:li rdf:resource="urn:miriam:biocyc:NC10:PROTON"/>
                </rdf:Bag>
              </bqbiol:is>
            </rdf:Description>
            <rdf:Description rdf:about="#PROTON">
              <in:inchi xmlns:in="http://biomodels.net/inchi" metaid="#PROTON">InChI=1S/p+1</in:inchi>
            </rdf:Description>
          </rdf:RDF>
        </annotation>
      </species>
      <species id="M_5__45__UREIDO__45__4__45__IMIDAZOLE_CARBOXYLATE" name="4-ureido-5-imidazole carboxylate" compartment="CCO__45__CYTOSOL" initialAmount="1" charge="0">
        <notes>
          <html xmlns="http://www.w3.org/1999/xhtml">
            <p>FORMULA: H5C5N4O3</p>
            <p>BIOCYC:  5-UREIDO-4-IMIDAZOLE_CARBOXYLATE</p>
            <p>CHARGE:  0</p>
            <p>KEGG:    C05515</p>
          </html>
        </notes>
        <annotation>
          <rdf:RDF xmlns:rdf="http://www.w3.org/1999/02/22-rdf-syntax-ns#" xmlns:bqbiol="http://biomodels.net/biology-qualifiers/">
            <rdf:Description rdf:about="#">
              <bqbiol:is>
                <rdf:Bag>
                  <rdf:li rdf:resource="urn:miriam:biocyc:NC10:5-UREIDO-4-IMIDAZOLE_CARBOXYLATE"/>
                </rdf:Bag>
              </bqbiol:is>
            </rdf:Description>
            <rdf:Description rdf:about="#5-UREIDO-4-IMIDAZOLE_CARBOXYLATE">
              <in:inchi xmlns:in="http://biomodels.net/inchi" metaid="#5-UREIDO-4-IMIDAZOLE_CARBOXYLATE">InChI=1S/C5H6N4O3/c6-5(12)9-3-2(4(10)11)7-1-8-3/h1H,(H,7,8)(H,10,11)(H3,6,9,12)/p-1</in:inchi>
            </rdf:Description>
          </rdf:RDF>
        </annotation>
      </species>
      <species id="M_4__45__AMINO__45__5__45__IMIDAZOLE_CARBOXYLATE" name="4-amino-5-imidazole carboxylate" compartment="CCO__45__CYTOSOL" initialAmount="1" charge="0">
        <notes>
          <html xmlns="http://www.w3.org/1999/xhtml">
            <p>FORMULA: H5O2C4N3</p>
            <p>BIOCYC:  4-AMINO-5-IMIDAZOLE_CARBOXYLATE</p>
            <p>CHARGE:  0</p>
            <p>KEGG:    C05516</p>
          </html>
        </notes>
        <annotation>
          <rdf:RDF xmlns:rdf="http://www.w3.org/1999/02/22-rdf-syntax-ns#" xmlns:bqbiol="http://biomodels.net/biology-qualifiers/">
            <rdf:Description rdf:about="#">
              <bqbiol:is>
                <rdf:Bag>
                  <rdf:li rdf:resource="urn:miriam:biocyc:NC10:4-AMINO-5-IMIDAZOLE_CARBOXYLATE"/>
                </rdf:Bag>
              </bqbiol:is>
            </rdf:Description>
            <rdf:Description rdf:about="#4-AMINO-5-IMIDAZOLE_CARBOXYLATE">
              <in:inchi xmlns:in="http://biomodels.net/inchi" metaid="#4-AMINO-5-IMIDAZOLE_CARBOXYLATE">InChI=1S/C4H5N3O2/c5-3-2(4(8)9)6-1-7-3/h1H,5H2,(H,6,7)(H,8,9)</in:inchi>
            </rdf:Description>
          </rdf:RDF>
        </annotation>
      </species>
      <species id="M_2__45__HYDROXY__45__3__45__KETO__45__5__45__METHYLTHIO__45__1__45__PHOSPHOP" name="2-hydroxy-3-keto-5-methylthio-1-phosphopentene" compartment="CCO__45__CYTOSOL" initialAmount="1" charge="0">
        <notes>
          <html xmlns="http://www.w3.org/1999/xhtml">
            <p>FORMULA: H8P1S1C6O6</p>
            <p>BIOCYC:  2-HYDROXY-3-KETO-5-METHYLTHIO-1-PHOSPHOP</p>
            <p>CHARGE:  0</p>
            <p>KEGG:    C15651</p>
          </html>
        </notes>
        <annotation>
          <rdf:RDF xmlns:rdf="http://www.w3.org/1999/02/22-rdf-syntax-ns#" xmlns:bqbiol="http://biomodels.net/biology-qualifiers/">
            <rdf:Description rdf:about="#">
              <bqbiol:is>
                <rdf:Bag>
                  <rdf:li rdf:resource="urn:miriam:biocyc:NC10:2-HYDROXY-3-KETO-5-METHYLTHIO-1-PHOSPHOP"/>
                </rdf:Bag>
              </bqbiol:is>
            </rdf:Description>
            <rdf:Description rdf:about="#2-HYDROXY-3-KETO-5-METHYLTHIO-1-PHOSPHOP">
              <in:inchi xmlns:in="http://biomodels.net/inchi" metaid="#2-HYDROXY-3-KETO-5-METHYLTHIO-1-PHOSPHOP">InChI=1S/C6H11O6PS/c1-14-3-2-5(7)6(8)4-12-13(9,10)11/h4,8H,2-3H2,1H3,(H2,9,10,11)/p-3/b6-4-</in:inchi>
            </rdf:Description>
          </rdf:RDF>
        </annotation>
      </species>
      <species metaid="CELLOBIOSE" id="M_CELLOBIOSE__91__CCO__45__EXTRACELLULAR__93__" name="cellobiose" compartment="CCO__45__EXTRACELLULAR" initialAmount="1" charge="0">
        <notes>
          <html xmlns="http://www.w3.org/1999/xhtml">
            <p>FORMULA: H22C12O11</p>
            <p>BIOCYC:  CELLOBIOSE</p>
            <p>CHARGE:  0</p>
            <p>KEGG:    C06422</p>
          </html>
        </notes>
        <annotation>
          <rdf:RDF xmlns:rdf="http://www.w3.org/1999/02/22-rdf-syntax-ns#" xmlns:bqbiol="http://biomodels.net/biology-qualifiers/">
            <rdf:Description rdf:about="#CELLOBIOSE">
              <bqbiol:is>
                <rdf:Bag>
                  <rdf:li rdf:resource="urn:miriam:biocyc:NC10:CELLOBIOSE"/>
                </rdf:Bag>
              </bqbiol:is>
            </rdf:Description>
            <rdf:Description rdf:about="#CELLOBIOSE">
              <in:inchi xmlns:in="http://biomodels.net/inchi" metaid="#CELLOBIOSE">InChI=1S/C12H22O11/c13-1-3-5(15)6(16)9(19)12(22-3)23-10-4(2-14)21-11(20)8(18)7(10)17/h3-20H,1-2H2/t3-,4-,5-,6+,7-,8-,9-,10-,11-,12+/m1/s1</in:inchi>
            </rdf:Description>
          </rdf:RDF>
        </annotation>
      </species>
      <species metaid="CPD-9017" id="M_CPD__45__9017" name="8-hydroxypurine" compartment="CCO__45__CYTOSOL" initialAmount="1" charge="0">
        <notes>
          <html xmlns="http://www.w3.org/1999/xhtml">
            <p>FORMULA: H4O1N4C5</p>
            <p>BIOCYC:  CPD-9017</p>
            <p>CHARGE:  0</p>
            <p>KEGG:    </p>
          </html>
        </notes>
        <annotation>
          <rdf:RDF xmlns:rdf="http://www.w3.org/1999/02/22-rdf-syntax-ns#" xmlns:bqbiol="http://biomodels.net/biology-qualifiers/">
            <rdf:Description rdf:about="#CPD-9017">
              <bqbiol:is>
                <rdf:Bag>
                  <rdf:li rdf:resource="urn:miriam:biocyc:NC10:CPD-9017"/>
                </rdf:Bag>
              </bqbiol:is>
            </rdf:Description>
            <rdf:Description rdf:about="#CPD-9017">
              <in:inchi xmlns:in="http://biomodels.net/inchi" metaid="#CPD-9017">InChI=1S/C5H4N4O/c10-5-8-3-1-6-2-7-4(3)9-5/h1-2H,(H2,6,7,8,9,10)</in:inchi>
            </rdf:Description>
          </rdf:RDF>
        </annotation>
      </species>
      <species metaid="CPD-9016" id="M_CPD__45__9016" name="6,8-dihydroxypurine" compartment="CCO__45__CYTOSOL" initialAmount="1" charge="0">
        <notes>
          <html xmlns="http://www.w3.org/1999/xhtml">
            <p>FORMULA: H6O2N4C5</p>
            <p>BIOCYC:  CPD-9016</p>
            <p>CHARGE:  0</p>
            <p>KEGG:    </p>
          </html>
        </notes>
        <annotation>
          <rdf:RDF xmlns:rdf="http://www.w3.org/1999/02/22-rdf-syntax-ns#" xmlns:bqbiol="http://biomodels.net/biology-qualifiers/">
            <rdf:Description rdf:about="#CPD-9016">
              <bqbiol:is>
                <rdf:Bag>
                  <rdf:li rdf:resource="urn:miriam:biocyc:NC10:CPD-9016"/>
                </rdf:Bag>
              </bqbiol:is>
            </rdf:Description>
            <rdf:Description rdf:about="#CPD-9016">
              <in:inchi xmlns:in="http://biomodels.net/inchi" metaid="#CPD-9016">InChI=1S/C5H6N4O2/c10-4-2-3(6-1-7-4)9-5(11)8-2/h6H,1H2,(H,7,10)(H2,8,9,11)</in:inchi>
            </rdf:Description>
          </rdf:RDF>
        </annotation>
      </species>
      <species id="M_PURINE" name="purine" compartment="CCO__45__CYTOSOL" initialAmount="1" charge="0">
        <notes>
          <html xmlns="http://www.w3.org/1999/xhtml">
            <p>FORMULA: H4N4C5</p>
            <p>BIOCYC:  PURINE</p>
            <p>CHARGE:  0</p>
            <p>KEGG:    C00465</p>
          </html>
        </notes>
        <annotation>
          <rdf:RDF xmlns:rdf="http://www.w3.org/1999/02/22-rdf-syntax-ns#" xmlns:bqbiol="http://biomodels.net/biology-qualifiers/">
            <rdf:Description rdf:about="#">
              <bqbiol:is>
                <rdf:Bag>
                  <rdf:li rdf:resource="urn:miriam:biocyc:NC10:PURINE"/>
                </rdf:Bag>
              </bqbiol:is>
            </rdf:Description>
            <rdf:Description rdf:about="#PURINE">
              <in:inchi xmlns:in="http://biomodels.net/inchi" metaid="#PURINE">InChI=1S/C5H4N4/c1-4-5(8-2-6-1)9-3-7-4/h1-3H,(H,6,7,8,9)</in:inchi>
            </rdf:Description>
          </rdf:RDF>
        </annotation>
      </species>
      <species metaid="CPD2T-58" id="M_CPD2T__45__58" name="dihydro-sphinganine-18:1-ceramide" compartment="CCO__45__CYTOSOL" initialAmount="1" charge="0">
        <notes>
          <html xmlns="http://www.w3.org/1999/xhtml">
            <p>FORMULA: H71N1O3C36</p>
            <p>BIOCYC:  CPD2T-58</p>
            <p>CHARGE:  0</p>
            <p>KEGG:    </p>
          </html>
        </notes>
        <annotation>
          <rdf:RDF xmlns:rdf="http://www.w3.org/1999/02/22-rdf-syntax-ns#" xmlns:bqbiol="http://biomodels.net/biology-qualifiers/">
            <rdf:Description rdf:about="#CPD2T-58">
              <bqbiol:is>
                <rdf:Bag>
                  <rdf:li rdf:resource="urn:miriam:biocyc:NC10:CPD2T-58"/>
                </rdf:Bag>
              </bqbiol:is>
            </rdf:Description>
            <rdf:Description rdf:about="#CPD2T-58">
              <in:inchi xmlns:in="http://biomodels.net/inchi" metaid="#CPD2T-58">InChI=1S/C36H71NO3/c1-3-5-7-9-11-13-15-17-18-20-22-24-26-28-30-32-36(40)37-34(33-38)35(39)31-29-27-25-23-21-19-16-14-12-10-8-6-4-2/h13,15,34-35,38-39H,3-12,14,16-33H2,1-2H3,(H,37,40)/b15-13-</in:inchi>
            </rdf:Description>
          </rdf:RDF>
        </annotation>
      </species>
      <species id="M_18__45__OXOOLEATE" name="18-oxo-oleate" compartment="CCO__45__CYTOSOL" initialAmount="1" charge="0">
        <notes>
          <html xmlns="http://www.w3.org/1999/xhtml">
            <p>FORMULA: H31O3C18</p>
            <p>BIOCYC:  18-OXOOLEATE</p>
            <p>CHARGE:  0</p>
            <p>KEGG:    </p>
          </html>
        </notes>
        <annotation>
          <rdf:RDF xmlns:rdf="http://www.w3.org/1999/02/22-rdf-syntax-ns#" xmlns:bqbiol="http://biomodels.net/biology-qualifiers/">
            <rdf:Description rdf:about="#">
              <bqbiol:is>
                <rdf:Bag>
                  <rdf:li rdf:resource="urn:miriam:biocyc:NC10:18-OXOOLEATE"/>
                </rdf:Bag>
              </bqbiol:is>
            </rdf:Description>
            <rdf:Description rdf:about="#18-OXOOLEATE">
              <in:inchi xmlns:in="http://biomodels.net/inchi" metaid="#18-OXOOLEATE">InChI=1S/C18H32O3/c19-17-15-13-11-9-7-5-3-1-2-4-6-8-10-12-14-16-18(20)21/h1-2,17H,3-16H2,(H,20,21)/p-1/b2-1+</in:inchi>
            </rdf:Description>
          </rdf:RDF>
        </annotation>
      </species>
      <species id="M_CPD__45__10512" name="16-oxo-palmitate" compartment="CCO__45__CYTOSOL" initialAmount="1" charge="0">
        <notes>
          <html xmlns="http://www.w3.org/1999/xhtml">
            <p>FORMULA: H29O3C16</p>
            <p>BIOCYC:  CPD-10512</p>
            <p>CHARGE:  0</p>
            <p>KEGG:    </p>
          </html>
        </notes>
        <annotation>
          <rdf:RDF xmlns:rdf="http://www.w3.org/1999/02/22-rdf-syntax-ns#" xmlns:bqbiol="http://biomodels.net/biology-qualifiers/">
            <rdf:Description rdf:about="#">
              <bqbiol:is>
                <rdf:Bag>
                  <rdf:li rdf:resource="urn:miriam:biocyc:NC10:CPD-10512"/>
                </rdf:Bag>
              </bqbiol:is>
            </rdf:Description>
            <rdf:Description rdf:about="#CPD-10512">
              <in:inchi xmlns:in="http://biomodels.net/inchi" metaid="#CPD-10512">InChI=1S/C16H30O3/c17-15-13-11-9-7-5-3-1-2-4-6-8-10-12-14-16(18)19/h15H,1-14H2,(H,18,19)/p-1</in:inchi>
            </rdf:Description>
          </rdf:RDF>
        </annotation>
      </species>
      <species id="M_CPD2T__45__48" name="omega-hydroxy tetracosanoate" compartment="CCO__45__CYTOSOL" initialAmount="1" charge="0">
        <notes>
          <html xmlns="http://www.w3.org/1999/xhtml">
            <p>FORMULA: H47C24O3</p>
            <p>BIOCYC:  CPD2T-48</p>
            <p>CHARGE:  0</p>
            <p>KEGG:    </p>
          </html>
        </notes>
        <annotation>
          <rdf:RDF xmlns:rdf="http://www.w3.org/1999/02/22-rdf-syntax-ns#" xmlns:bqbiol="http://biomodels.net/biology-qualifiers/">
            <rdf:Description rdf:about="#">
              <bqbiol:is>
                <rdf:Bag>
                  <rdf:li rdf:resource="urn:miriam:biocyc:NC10:CPD2T-48"/>
                </rdf:Bag>
              </bqbiol:is>
            </rdf:Description>
            <rdf:Description rdf:about="#CPD2T-48">
              <in:inchi xmlns:in="http://biomodels.net/inchi" metaid="#CPD2T-48">InChI=1S/C24H48O3/c25-23-21-19-17-15-13-11-9-7-5-3-1-2-4-6-8-10-12-14-16-18-20-22-24(26)27/h25H,1-23H2,(H,26,27)/p-1</in:inchi>
            </rdf:Description>
          </rdf:RDF>
        </annotation>
      </species>
      <species id="M_CPD__45__7838" name="omega-hydroxy behenate" compartment="CCO__45__CYTOSOL" initialAmount="1" charge="0">
        <notes>
          <html xmlns="http://www.w3.org/1999/xhtml">
            <p>FORMULA: H43C22O3</p>
            <p>BIOCYC:  CPD-7838</p>
            <p>CHARGE:  0</p>
            <p>KEGG:    </p>
          </html>
        </notes>
        <annotation>
          <rdf:RDF xmlns:rdf="http://www.w3.org/1999/02/22-rdf-syntax-ns#" xmlns:bqbiol="http://biomodels.net/biology-qualifiers/">
            <rdf:Description rdf:about="#">
              <bqbiol:is>
                <rdf:Bag>
                  <rdf:li rdf:resource="urn:miriam:biocyc:NC10:CPD-7838"/>
                </rdf:Bag>
              </bqbiol:is>
            </rdf:Description>
            <rdf:Description rdf:about="#CPD-7838">
              <in:inchi xmlns:in="http://biomodels.net/inchi" metaid="#CPD-7838">InChI=1S/C22H44O3/c23-21-19-17-15-13-11-9-7-5-3-1-2-4-6-8-10-12-14-16-18-20-22(24)25/h23H,1-21H2,(H,24,25)/p-1</in:inchi>
            </rdf:Description>
          </rdf:RDF>
        </annotation>
      </species>
      <species id="M_CPD2T__45__50" name="18-hydroxystearate" compartment="CCO__45__CYTOSOL" initialAmount="1" charge="0">
        <notes>
          <html xmlns="http://www.w3.org/1999/xhtml">
            <p>FORMULA: H35O3C18</p>
            <p>BIOCYC:  CPD2T-50</p>
            <p>CHARGE:  0</p>
            <p>KEGG:    </p>
          </html>
        </notes>
        <annotation>
          <rdf:RDF xmlns:rdf="http://www.w3.org/1999/02/22-rdf-syntax-ns#" xmlns:bqbiol="http://biomodels.net/biology-qualifiers/">
            <rdf:Description rdf:about="#">
              <bqbiol:is>
                <rdf:Bag>
                  <rdf:li rdf:resource="urn:miriam:biocyc:NC10:CPD2T-50"/>
                </rdf:Bag>
              </bqbiol:is>
            </rdf:Description>
            <rdf:Description rdf:about="#CPD2T-50">
              <in:inchi xmlns:in="http://biomodels.net/inchi" metaid="#CPD2T-50">InChI=1S/C18H36O3/c19-17-15-13-11-9-7-5-3-1-2-4-6-8-10-12-14-16-18(20)21/h19H,1-17H2,(H,20,21)/p-1</in:inchi>
            </rdf:Description>
          </rdf:RDF>
        </annotation>
      </species>
      <species id="M_16__45__HYDROXYPALMITATE" name="16-hydroxypalmitate" compartment="CCO__45__CYTOSOL" initialAmount="1" charge="0">
        <notes>
          <html xmlns="http://www.w3.org/1999/xhtml">
            <p>FORMULA: H31O3C16</p>
            <p>BIOCYC:  16-HYDROXYPALMITATE</p>
            <p>CHARGE:  0</p>
            <p>KEGG:    </p>
          </html>
        </notes>
        <annotation>
          <rdf:RDF xmlns:rdf="http://www.w3.org/1999/02/22-rdf-syntax-ns#" xmlns:bqbiol="http://biomodels.net/biology-qualifiers/">
            <rdf:Description rdf:about="#">
              <bqbiol:is>
                <rdf:Bag>
                  <rdf:li rdf:resource="urn:miriam:biocyc:NC10:16-HYDROXYPALMITATE"/>
                </rdf:Bag>
              </bqbiol:is>
            </rdf:Description>
            <rdf:Description rdf:about="#16-HYDROXYPALMITATE">
              <in:inchi xmlns:in="http://biomodels.net/inchi" metaid="#16-HYDROXYPALMITATE">InChI=1S/C16H32O3/c17-15-13-11-9-7-5-3-1-2-4-6-8-10-12-14-16(18)19/h17H,1-15H2,(H,18,19)/p-1</in:inchi>
            </rdf:Description>
          </rdf:RDF>
        </annotation>
      </species>
      <species id="M_18__45__HYDROXYOLEATE" name="18-hydroxyoleate" compartment="CCO__45__CYTOSOL" initialAmount="1" charge="0">
        <notes>
          <html xmlns="http://www.w3.org/1999/xhtml">
            <p>FORMULA: H33O3C18</p>
            <p>BIOCYC:  18-HYDROXYOLEATE</p>
            <p>CHARGE:  0</p>
            <p>KEGG:    </p>
          </html>
        </notes>
        <annotation>
          <rdf:RDF xmlns:rdf="http://www.w3.org/1999/02/22-rdf-syntax-ns#" xmlns:bqbiol="http://biomodels.net/biology-qualifiers/">
            <rdf:Description rdf:about="#">
              <bqbiol:is>
                <rdf:Bag>
                  <rdf:li rdf:resource="urn:miriam:biocyc:NC10:18-HYDROXYOLEATE"/>
                </rdf:Bag>
              </bqbiol:is>
            </rdf:Description>
            <rdf:Description rdf:about="#18-HYDROXYOLEATE">
              <in:inchi xmlns:in="http://biomodels.net/inchi" metaid="#18-HYDROXYOLEATE">InChI=1S/C18H34O3/c19-17-15-13-11-9-7-5-3-1-2-4-6-8-10-12-14-16-18(20)21/h1-2,19H,3-17H2,(H,20,21)/p-1/b2-1+</in:inchi>
            </rdf:Description>
          </rdf:RDF>
        </annotation>
      </species>
      <species id="M_CPD2T__45__49" name="18-hydroxylinoleate" compartment="CCO__45__CYTOSOL" initialAmount="1" charge="0">
        <notes>
          <html xmlns="http://www.w3.org/1999/xhtml">
            <p>FORMULA: H31O3C18</p>
            <p>BIOCYC:  CPD2T-49</p>
            <p>CHARGE:  0</p>
            <p>KEGG:    </p>
          </html>
        </notes>
        <annotation>
          <rdf:RDF xmlns:rdf="http://www.w3.org/1999/02/22-rdf-syntax-ns#" xmlns:bqbiol="http://biomodels.net/biology-qualifiers/">
            <rdf:Description rdf:about="#">
              <bqbiol:is>
                <rdf:Bag>
                  <rdf:li rdf:resource="urn:miriam:biocyc:NC10:CPD2T-49"/>
                </rdf:Bag>
              </bqbiol:is>
            </rdf:Description>
            <rdf:Description rdf:about="#CPD2T-49">
              <in:inchi xmlns:in="http://biomodels.net/inchi" metaid="#CPD2T-49">InChI=1S/C18H32O3/c19-17-15-13-11-9-7-5-3-1-2-4-6-8-10-12-14-16-18(20)21/h1-2,5,7,19H,3-4,6,8-17H2,(H,20,21)/p-1/b2-1+,7-5-</in:inchi>
            </rdf:Description>
          </rdf:RDF>
        </annotation>
      </species>
      <species id="M_CPD2T__45__51" name="20-hydroxyicosanoate" compartment="CCO__45__CYTOSOL" initialAmount="1" charge="0">
        <notes>
          <html xmlns="http://www.w3.org/1999/xhtml">
            <p>FORMULA: H39C20O3</p>
            <p>BIOCYC:  CPD2T-51</p>
            <p>CHARGE:  0</p>
            <p>KEGG:    </p>
          </html>
        </notes>
        <annotation>
          <rdf:RDF xmlns:rdf="http://www.w3.org/1999/02/22-rdf-syntax-ns#" xmlns:bqbiol="http://biomodels.net/biology-qualifiers/">
            <rdf:Description rdf:about="#">
              <bqbiol:is>
                <rdf:Bag>
                  <rdf:li rdf:resource="urn:miriam:biocyc:NC10:CPD2T-51"/>
                </rdf:Bag>
              </bqbiol:is>
            </rdf:Description>
            <rdf:Description rdf:about="#CPD2T-51">
              <in:inchi xmlns:in="http://biomodels.net/inchi" metaid="#CPD2T-51">InChI=1S/C20H40O3/c21-19-17-15-13-11-9-7-5-3-1-2-4-6-8-10-12-14-16-18-20(22)23/h21H,1-19H2,(H,22,23)/p-1</in:inchi>
            </rdf:Description>
          </rdf:RDF>
        </annotation>
      </species>
      <species metaid="CPD3DJ-11366" id="M_CPD3DJ__45__11366" name="sphingosine-1-phosphate" compartment="CCO__45__CYTOSOL" initialAmount="1" charge="0">
        <notes>
          <html xmlns="http://www.w3.org/1999/xhtml">
            <p>FORMULA: H37P1O5N1C18</p>
            <p>BIOCYC:  CPD3DJ-11366</p>
            <p>CHARGE:  0</p>
            <p>KEGG:    C06124</p>
          </html>
        </notes>
        <annotation>
          <rdf:RDF xmlns:rdf="http://www.w3.org/1999/02/22-rdf-syntax-ns#" xmlns:bqbiol="http://biomodels.net/biology-qualifiers/">
            <rdf:Description rdf:about="#CPD3DJ-11366">
              <bqbiol:is>
                <rdf:Bag>
                  <rdf:li rdf:resource="urn:miriam:biocyc:NC10:CPD3DJ-11366"/>
                </rdf:Bag>
              </bqbiol:is>
            </rdf:Description>
            <rdf:Description rdf:about="#CPD3DJ-11366">
              <in:inchi xmlns:in="http://biomodels.net/inchi" metaid="#CPD3DJ-11366">InChI=1S/C18H38NO5P/c1-2-3-4-5-6-7-8-9-10-11-12-13-14-15-18(20)17(19)16-24-25(21,22)23/h14-15,17-18,20H,2-13,16,19H2,1H3,(H2,21,22,23)/p-1/b15-14-</in:inchi>
            </rdf:Description>
          </rdf:RDF>
        </annotation>
      </species>
      <species metaid="EPISTEROL" id="M_EPISTEROL" name="episterol" compartment="CCO__45__CYTOSOL" initialAmount="1" charge="0">
        <notes>
          <html xmlns="http://www.w3.org/1999/xhtml">
            <p>FORMULA: H46O1C28</p>
            <p>BIOCYC:  EPISTEROL</p>
            <p>CHARGE:  0</p>
            <p>KEGG:    C15777</p>
          </html>
        </notes>
        <annotation>
          <rdf:RDF xmlns:rdf="http://www.w3.org/1999/02/22-rdf-syntax-ns#" xmlns:bqbiol="http://biomodels.net/biology-qualifiers/">
            <rdf:Description rdf:about="#EPISTEROL">
              <bqbiol:is>
                <rdf:Bag>
                  <rdf:li rdf:resource="urn:miriam:biocyc:NC10:EPISTEROL"/>
                </rdf:Bag>
              </bqbiol:is>
            </rdf:Description>
            <rdf:Description rdf:about="#EPISTEROL">
              <in:inchi xmlns:in="http://biomodels.net/inchi" metaid="#EPISTEROL">InChI=1S/C28H46O/c1-18(2)19(3)7-8-20(4)24-11-12-25-23-10-9-21-17-22(29)13-15-27(21,5)26(23)14-16-28(24,25)6/h10,18,20-22,24-26,29H,3,7-9,11-17H2,1-2,4-6H3/t20-,21+,22+,24?,25?,26?,27+,28-/m1/s1</in:inchi>
            </rdf:Description>
          </rdf:RDF>
        </annotation>
      </species>
      <species id="M_572428__45__ERGOSTATRIENOL" name="5,7,24(28)-ergostatrienol" compartment="CCO__45__CYTOSOL" initialAmount="1" charge="0">
        <notes>
          <html xmlns="http://www.w3.org/1999/xhtml">
            <p>FORMULA: H44O1C28</p>
            <p>BIOCYC:  572428-ERGOSTATRIENOL</p>
            <p>CHARGE:  0</p>
            <p>KEGG:    C15778</p>
          </html>
        </notes>
        <annotation>
          <rdf:RDF xmlns:rdf="http://www.w3.org/1999/02/22-rdf-syntax-ns#" xmlns:bqbiol="http://biomodels.net/biology-qualifiers/">
            <rdf:Description rdf:about="#">
              <bqbiol:is>
                <rdf:Bag>
                  <rdf:li rdf:resource="urn:miriam:biocyc:NC10:572428-ERGOSTATRIENOL"/>
                </rdf:Bag>
              </bqbiol:is>
            </rdf:Description>
            <rdf:Description rdf:about="#572428-ERGOSTATRIENOL">
              <in:inchi xmlns:in="http://biomodels.net/inchi" metaid="#572428-ERGOSTATRIENOL">InChI=1S/C28H44O/c1-18(2)19(3)7-8-20(4)24-11-12-25-23-10-9-21-17-22(29)13-15-27(21,5)26(23)14-16-28(24,25)6/h9-10,18,20,22,24-26,29H,3,7-8,11-17H2,1-2,4-6H3/t20-,22+,24?,25?,26?,27+,28-/m1/s1</in:inchi>
            </rdf:Description>
          </rdf:RDF>
        </annotation>
      </species>
      <species metaid="CPD-335" id="M_CPD__45__335" name="(R)-3-hydroxybutanoate" compartment="CCO__45__CYTOSOL" initialAmount="1" charge="0">
        <notes>
          <html xmlns="http://www.w3.org/1999/xhtml">
            <p>FORMULA: H7O3C4</p>
            <p>BIOCYC:  CPD-335</p>
            <p>CHARGE:  0</p>
            <p>KEGG:    C01089</p>
          </html>
        </notes>
        <annotation>
          <rdf:RDF xmlns:rdf="http://www.w3.org/1999/02/22-rdf-syntax-ns#" xmlns:bqbiol="http://biomodels.net/biology-qualifiers/">
            <rdf:Description rdf:about="#CPD-335">
              <bqbiol:is>
                <rdf:Bag>
                  <rdf:li rdf:resource="urn:miriam:biocyc:NC10:CPD-335"/>
                </rdf:Bag>
              </bqbiol:is>
            </rdf:Description>
            <rdf:Description rdf:about="#CPD-335">
              <in:inchi xmlns:in="http://biomodels.net/inchi" metaid="#CPD-335">InChI=1S/C4H8O3/c1-3(5)2-4(6)7/h3,5H,2H2,1H3,(H,6,7)/p-1/t3-/m1/s1</in:inchi>
            </rdf:Description>
          </rdf:RDF>
        </annotation>
      </species>
      <species metaid="CPD-7100" id="M_CPD__45__7100" name="(2S)-2-isopropyl-3-oxosuccinate" compartment="CCO__45__CYTOSOL" initialAmount="1" charge="0">
        <notes>
          <html xmlns="http://www.w3.org/1999/xhtml">
            <p>FORMULA: H8O5C7</p>
            <p>BIOCYC:  CPD-7100</p>
            <p>CHARGE:  0</p>
            <p>KEGG:    C04236</p>
          </html>
        </notes>
        <annotation>
          <rdf:RDF xmlns:rdf="http://www.w3.org/1999/02/22-rdf-syntax-ns#" xmlns:bqbiol="http://biomodels.net/biology-qualifiers/">
            <rdf:Description rdf:about="#CPD-7100">
              <bqbiol:is>
                <rdf:Bag>
                  <rdf:li rdf:resource="urn:miriam:biocyc:NC10:CPD-7100"/>
                </rdf:Bag>
              </bqbiol:is>
            </rdf:Description>
            <rdf:Description rdf:about="#CPD-7100">
              <in:inchi xmlns:in="http://biomodels.net/inchi" metaid="#CPD-7100">InChI=1S/C7H10O5/c1-3(2)4(6(9)10)5(8)7(11)12/h3-4H,1-2H3,(H,9,10)(H,11,12)/p-2</in:inchi>
            </rdf:Description>
          </rdf:RDF>
        </annotation>
      </species>
      <species metaid="HISTIDINAL" id="M_HISTIDINAL" name="histidinal" compartment="CCO__45__CYTOSOL" initialAmount="1" charge="0">
        <notes>
          <html xmlns="http://www.w3.org/1999/xhtml">
            <p>FORMULA: H10N3O1C6</p>
            <p>BIOCYC:  HISTIDINAL</p>
            <p>CHARGE:  0</p>
            <p>KEGG:    C01929</p>
          </html>
        </notes>
        <annotation>
          <rdf:RDF xmlns:rdf="http://www.w3.org/1999/02/22-rdf-syntax-ns#" xmlns:bqbiol="http://biomodels.net/biology-qualifiers/">
            <rdf:Description rdf:about="#HISTIDINAL">
              <bqbiol:is>
                <rdf:Bag>
                  <rdf:li rdf:resource="urn:miriam:biocyc:NC10:HISTIDINAL"/>
                </rdf:Bag>
              </bqbiol:is>
            </rdf:Description>
            <rdf:Description rdf:about="#HISTIDINAL">
              <in:inchi xmlns:in="http://biomodels.net/inchi" metaid="#HISTIDINAL">InChI=1S/C6H9N3O/c7-5(3-10)1-6-2-8-4-9-6/h2-5H,1,7H2,(H,8,9)/p+1</in:inchi>
            </rdf:Description>
          </rdf:RDF>
        </annotation>
      </species>
      <species id="M_4__45__HYDROXYPHENYLLACTATE" name="4-hydroxyphenyllactate" compartment="CCO__45__CYTOSOL" initialAmount="1" charge="0">
        <notes>
          <html xmlns="http://www.w3.org/1999/xhtml">
            <p>FORMULA: H9C9O4</p>
            <p>BIOCYC:  4-HYDROXYPHENYLLACTATE</p>
            <p>CHARGE:  0</p>
            <p>KEGG:    C03672</p>
          </html>
        </notes>
        <annotation>
          <rdf:RDF xmlns:rdf="http://www.w3.org/1999/02/22-rdf-syntax-ns#" xmlns:bqbiol="http://biomodels.net/biology-qualifiers/">
            <rdf:Description rdf:about="#">
              <bqbiol:is>
                <rdf:Bag>
                  <rdf:li rdf:resource="urn:miriam:biocyc:NC10:4-HYDROXYPHENYLLACTATE"/>
                </rdf:Bag>
              </bqbiol:is>
            </rdf:Description>
            <rdf:Description rdf:about="#4-HYDROXYPHENYLLACTATE">
              <in:inchi xmlns:in="http://biomodels.net/inchi" metaid="#4-HYDROXYPHENYLLACTATE">InChI=1S/C9H10O4/c10-7-3-1-6(2-4-7)5-8(11)9(12)13/h1-4,8,10-11H,5H2,(H,12,13)/p-1</in:inchi>
            </rdf:Description>
          </rdf:RDF>
        </annotation>
      </species>
      <species id="M_CPD__45__9569" name="L-sorbose" compartment="CCO__45__CYTOSOL" initialAmount="1" charge="0">
        <notes>
          <html xmlns="http://www.w3.org/1999/xhtml">
            <p>FORMULA: H12C6O6</p>
            <p>BIOCYC:  CPD-9569</p>
            <p>CHARGE:  0</p>
            <p>KEGG:    C00247</p>
          </html>
        </notes>
        <annotation>
          <rdf:RDF xmlns:rdf="http://www.w3.org/1999/02/22-rdf-syntax-ns#" xmlns:bqbiol="http://biomodels.net/biology-qualifiers/">
            <rdf:Description rdf:about="#">
              <bqbiol:is>
                <rdf:Bag>
                  <rdf:li rdf:resource="urn:miriam:biocyc:NC10:CPD-9569"/>
                </rdf:Bag>
              </bqbiol:is>
            </rdf:Description>
            <rdf:Description rdf:about="#CPD-9569">
              <in:inchi xmlns:in="http://biomodels.net/inchi" metaid="#CPD-9569">InChI=1S/C6H12O6/c7-2-6(11)5(10)4(9)3(8)1-12-6/h3-5,7-11H,1-2H2/t3-,4+,5-,6?/m0/s1</in:inchi>
            </rdf:Description>
          </rdf:RDF>
        </annotation>
      </species>
      <species id="M_L__45__XYLULOSE" name="L-xylulose" compartment="CCO__45__CYTOSOL" initialAmount="1" charge="0">
        <notes>
          <html xmlns="http://www.w3.org/1999/xhtml">
            <p>FORMULA: H10C5O5</p>
            <p>BIOCYC:  L-XYLULOSE</p>
            <p>CHARGE:  0</p>
            <p>KEGG:    C00312</p>
          </html>
        </notes>
        <annotation>
          <rdf:RDF xmlns:rdf="http://www.w3.org/1999/02/22-rdf-syntax-ns#" xmlns:bqbiol="http://biomodels.net/biology-qualifiers/">
            <rdf:Description rdf:about="#">
              <bqbiol:is>
                <rdf:Bag>
                  <rdf:li rdf:resource="urn:miriam:biocyc:NC10:L-XYLULOSE"/>
                </rdf:Bag>
              </bqbiol:is>
            </rdf:Description>
            <rdf:Description rdf:about="#L-XYLULOSE">
              <in:inchi xmlns:in="http://biomodels.net/inchi" metaid="#L-XYLULOSE">InChI=1S/C5H10O5/c6-1-3(8)5(10)4(9)2-7/h3,5-8,10H,1-2H2/t3-,5+/m0/s1</in:inchi>
            </rdf:Description>
          </rdf:RDF>
        </annotation>
      </species>
      <species id="M_MAL" name="(S)-malate" compartment="CCO__45__CYTOSOL" initialAmount="1" charge="0">
        <notes>
          <html xmlns="http://www.w3.org/1999/xhtml">
            <p>FORMULA: H4C4O5</p>
            <p>BIOCYC:  MAL</p>
            <p>CHARGE:  0</p>
            <p>KEGG:    C00497,C00149</p>
          </html>
        </notes>
        <annotation>
          <rdf:RDF xmlns:rdf="http://www.w3.org/1999/02/22-rdf-syntax-ns#" xmlns:bqbiol="http://biomodels.net/biology-qualifiers/">
            <rdf:Description rdf:about="#">
              <bqbiol:is>
                <rdf:Bag>
                  <rdf:li rdf:resource="urn:miriam:biocyc:NC10:MAL"/>
                </rdf:Bag>
              </bqbiol:is>
            </rdf:Description>
            <rdf:Description rdf:about="#MAL">
              <in:inchi xmlns:in="http://biomodels.net/inchi" metaid="#MAL">InChI=1S/C4H6O5/c5-2(4(8)9)1-3(6)7/h2,5H,1H2,(H,6,7)(H,8,9)/p-2/t2-/m0/s1</in:inchi>
            </rdf:Description>
          </rdf:RDF>
        </annotation>
      </species>
      <species id="M_MANNITOL" name="D-mannitol" compartment="CCO__45__CYTOSOL" initialAmount="1" charge="0">
        <notes>
          <html xmlns="http://www.w3.org/1999/xhtml">
            <p>FORMULA: H14O6C6</p>
            <p>BIOCYC:  MANNITOL</p>
            <p>CHARGE:  0</p>
            <p>KEGG:    C00392</p>
          </html>
        </notes>
        <annotation>
          <rdf:RDF xmlns:rdf="http://www.w3.org/1999/02/22-rdf-syntax-ns#" xmlns:bqbiol="http://biomodels.net/biology-qualifiers/">
            <rdf:Description rdf:about="#">
              <bqbiol:is>
                <rdf:Bag>
                  <rdf:li rdf:resource="urn:miriam:biocyc:NC10:MANNITOL"/>
                </rdf:Bag>
              </bqbiol:is>
            </rdf:Description>
            <rdf:Description rdf:about="#MANNITOL">
              <in:inchi xmlns:in="http://biomodels.net/inchi" metaid="#MANNITOL">InChI=1S/C6H14O6/c7-1-3(9)5(11)6(12)4(10)2-8/h3-12H,1-2H2/t3-,4-,5-,6-/m1/s1</in:inchi>
            </rdf:Description>
          </rdf:RDF>
        </annotation>
      </species>
      <species id="M_SORBITOL" name="D-sorbitol" compartment="CCO__45__CYTOSOL" initialAmount="1" charge="0">
        <notes>
          <html xmlns="http://www.w3.org/1999/xhtml">
            <p>FORMULA: H14O6C6</p>
            <p>BIOCYC:  SORBITOL</p>
            <p>CHARGE:  0</p>
            <p>KEGG:    C00794</p>
          </html>
        </notes>
        <annotation>
          <rdf:RDF xmlns:rdf="http://www.w3.org/1999/02/22-rdf-syntax-ns#" xmlns:bqbiol="http://biomodels.net/biology-qualifiers/">
            <rdf:Description rdf:about="#">
              <bqbiol:is>
                <rdf:Bag>
                  <rdf:li rdf:resource="urn:miriam:biocyc:NC10:SORBITOL"/>
                </rdf:Bag>
              </bqbiol:is>
            </rdf:Description>
            <rdf:Description rdf:about="#SORBITOL">
              <in:inchi xmlns:in="http://biomodels.net/inchi" metaid="#SORBITOL">InChI=1S/C6H14O6/c7-1-3(9)5(11)6(12)4(10)2-8/h3-12H,1-2H2/t3-,4+,5-,6-/m1/s1</in:inchi>
            </rdf:Description>
          </rdf:RDF>
        </annotation>
      </species>
      <species id="M_2__45__KETOGLUTARATE__91__CCO__45__MIT__93__" name="2-oxoglutarate" compartment="CCO__45__MIT" initialAmount="1" charge="0">
        <notes>
          <html xmlns="http://www.w3.org/1999/xhtml">
            <p>FORMULA: H4O5C5</p>
            <p>BIOCYC:  2-KETOGLUTARATE</p>
            <p>CHARGE:  0</p>
            <p>KEGG:    C00026</p>
          </html>
        </notes>
        <annotation>
          <rdf:RDF xmlns:rdf="http://www.w3.org/1999/02/22-rdf-syntax-ns#" xmlns:bqbiol="http://biomodels.net/biology-qualifiers/">
            <rdf:Description rdf:about="#">
              <bqbiol:is>
                <rdf:Bag>
                  <rdf:li rdf:resource="urn:miriam:biocyc:NC10:2-KETOGLUTARATE"/>
                </rdf:Bag>
              </bqbiol:is>
            </rdf:Description>
            <rdf:Description rdf:about="#2-KETOGLUTARATE">
              <in:inchi xmlns:in="http://biomodels.net/inchi" metaid="#2-KETOGLUTARATE">InChI=1S/C5H6O5/c6-3(5(9)10)1-2-4(7)8/h1-2H2,(H,7,8)(H,9,10)/p-2</in:inchi>
            </rdf:Description>
          </rdf:RDF>
        </annotation>
      </species>
      <species metaid="L-ARABITOL" id="M_L__45__ARABITOL" name="L-arabitol" compartment="CCO__45__CYTOSOL" initialAmount="1" charge="0">
        <notes>
          <html xmlns="http://www.w3.org/1999/xhtml">
            <p>FORMULA: H12O5C5</p>
            <p>BIOCYC:  L-ARABITOL</p>
            <p>CHARGE:  0</p>
            <p>KEGG:    C00532</p>
          </html>
        </notes>
        <annotation>
          <rdf:RDF xmlns:rdf="http://www.w3.org/1999/02/22-rdf-syntax-ns#" xmlns:bqbiol="http://biomodels.net/biology-qualifiers/">
            <rdf:Description rdf:about="#L-ARABITOL">
              <bqbiol:is>
                <rdf:Bag>
                  <rdf:li rdf:resource="urn:miriam:biocyc:NC10:L-ARABITOL"/>
                </rdf:Bag>
              </bqbiol:is>
            </rdf:Description>
            <rdf:Description rdf:about="#L-ARABITOL">
              <in:inchi xmlns:in="http://biomodels.net/inchi" metaid="#L-ARABITOL">InChI=1S/C5H12O5/c6-1-3(8)5(10)4(9)2-7/h3-10H,1-2H2/t3-,4-/m0/s1</in:inchi>
            </rdf:Description>
          </rdf:RDF>
        </annotation>
      </species>
      <species metaid="S-HYDROXYMETHYLGLUTATHIONE" id="M_S__45__HYDROXYMETHYLGLUTATHIONE" name="S-hydroxymethylglutathione" compartment="CCO__45__CYTOSOL" initialAmount="1" charge="0">
        <notes>
          <html xmlns="http://www.w3.org/1999/xhtml">
            <p>FORMULA: H18S1C11O7N3</p>
            <p>BIOCYC:  S-HYDROXYMETHYLGLUTATHIONE</p>
            <p>CHARGE:  0</p>
            <p>KEGG:    C14180</p>
          </html>
        </notes>
        <annotation>
          <rdf:RDF xmlns:rdf="http://www.w3.org/1999/02/22-rdf-syntax-ns#" xmlns:bqbiol="http://biomodels.net/biology-qualifiers/">
            <rdf:Description rdf:about="#S-HYDROXYMETHYLGLUTATHIONE">
              <bqbiol:is>
                <rdf:Bag>
                  <rdf:li rdf:resource="urn:miriam:biocyc:NC10:S-HYDROXYMETHYLGLUTATHIONE"/>
                </rdf:Bag>
              </bqbiol:is>
            </rdf:Description>
            <rdf:Description rdf:about="#S-HYDROXYMETHYLGLUTATHIONE">
              <in:inchi xmlns:in="http://biomodels.net/inchi" metaid="#S-HYDROXYMETHYLGLUTATHIONE">InChI=1S/C11H19N3O7S/c12-6(11(20)21)1-2-8(16)14-7(4-22-5-15)10(19)13-3-9(17)18/h6-7,15H,1-5,12H2,(H,13,19)(H,14,16)(H,17,18)(H,20,21)/p-1/t6-,7-/m0/s1</in:inchi>
            </rdf:Description>
          </rdf:RDF>
        </annotation>
      </species>
      <species id="M_5__45__DEHYDROGLUCONATE" name="5-dehydro-D-gluconate" compartment="CCO__45__CYTOSOL" initialAmount="1" charge="0">
        <notes>
          <html xmlns="http://www.w3.org/1999/xhtml">
            <p>FORMULA: H9O7C6</p>
            <p>BIOCYC:  5-DEHYDROGLUCONATE</p>
            <p>CHARGE:  0</p>
            <p>KEGG:    C01062</p>
          </html>
        </notes>
        <annotation>
          <rdf:RDF xmlns:rdf="http://www.w3.org/1999/02/22-rdf-syntax-ns#" xmlns:bqbiol="http://biomodels.net/biology-qualifiers/">
            <rdf:Description rdf:about="#">
              <bqbiol:is>
                <rdf:Bag>
                  <rdf:li rdf:resource="urn:miriam:biocyc:NC10:5-DEHYDROGLUCONATE"/>
                </rdf:Bag>
              </bqbiol:is>
            </rdf:Description>
            <rdf:Description rdf:about="#5-DEHYDROGLUCONATE">
              <in:inchi xmlns:in="http://biomodels.net/inchi" metaid="#5-DEHYDROGLUCONATE">InChI=1S/C6H10O7/c7-1-2(8)3(9)4(10)5(11)6(12)13/h3-5,7,9-11H,1H2,(H,12,13)/p-1/t3-,4+,5-/m1/s1</in:inchi>
            </rdf:Description>
          </rdf:RDF>
        </annotation>
      </species>
      <species id="M_XYLITOL" name="xylitol" compartment="CCO__45__CYTOSOL" initialAmount="1" charge="0">
        <notes>
          <html xmlns="http://www.w3.org/1999/xhtml">
            <p>FORMULA: H12C5O5</p>
            <p>BIOCYC:  XYLITOL</p>
            <p>CHARGE:  0</p>
            <p>KEGG:    C00379</p>
          </html>
        </notes>
        <annotation>
          <rdf:RDF xmlns:rdf="http://www.w3.org/1999/02/22-rdf-syntax-ns#" xmlns:bqbiol="http://biomodels.net/biology-qualifiers/">
            <rdf:Description rdf:about="#">
              <bqbiol:is>
                <rdf:Bag>
                  <rdf:li rdf:resource="urn:miriam:biocyc:NC10:XYLITOL"/>
                </rdf:Bag>
              </bqbiol:is>
            </rdf:Description>
            <rdf:Description rdf:about="#XYLITOL">
              <in:inchi xmlns:in="http://biomodels.net/inchi" metaid="#XYLITOL">InChI=1S/C5H12O5/c6-1-3(8)5(10)4(9)2-7/h3-10H,1-2H2/t3-,4+,5?</in:inchi>
            </rdf:Description>
          </rdf:RDF>
        </annotation>
      </species>
      <species metaid="CPD-4578" id="M_CPD__45__4578" name="3-keto-4-methylzymosterol" compartment="CCO__45__CYTOSOL" initialAmount="1" charge="0">
        <notes>
          <html xmlns="http://www.w3.org/1999/xhtml">
            <p>FORMULA: H44O1C28</p>
            <p>BIOCYC:  CPD-4578</p>
            <p>CHARGE:  0</p>
            <p>KEGG:    C15816</p>
          </html>
        </notes>
        <annotation>
          <rdf:RDF xmlns:rdf="http://www.w3.org/1999/02/22-rdf-syntax-ns#" xmlns:bqbiol="http://biomodels.net/biology-qualifiers/">
            <rdf:Description rdf:about="#CPD-4578">
              <bqbiol:is>
                <rdf:Bag>
                  <rdf:li rdf:resource="urn:miriam:biocyc:NC10:CPD-4578"/>
                </rdf:Bag>
              </bqbiol:is>
            </rdf:Description>
            <rdf:Description rdf:about="#CPD-4578">
              <in:inchi xmlns:in="http://biomodels.net/inchi" metaid="#CPD-4578">InChI=1S/C28H44O/c1-18(2)8-7-9-19(3)22-12-13-24-21-10-11-23-20(4)26(29)15-17-28(23,6)25(21)14-16-27(22,24)5/h8,19-20,22-24H,7,9-17H2,1-6H3/t19?,20-,22?,23?,24?,27+,28-/m0/s1</in:inchi>
            </rdf:Description>
          </rdf:RDF>
        </annotation>
      </species>
      <species metaid="CPD-4581" id="M_CPD__45__4581" name="5alpha-cholesta-8,24-dien-3-one" compartment="CCO__45__CYTOSOL" initialAmount="1" charge="0">
        <notes>
          <html xmlns="http://www.w3.org/1999/xhtml">
            <p>FORMULA: H42O1C27</p>
            <p>BIOCYC:  CPD-4581</p>
            <p>CHARGE:  0</p>
            <p>KEGG:    </p>
          </html>
        </notes>
        <annotation>
          <rdf:RDF xmlns:rdf="http://www.w3.org/1999/02/22-rdf-syntax-ns#" xmlns:bqbiol="http://biomodels.net/biology-qualifiers/">
            <rdf:Description rdf:about="#CPD-4581">
              <bqbiol:is>
                <rdf:Bag>
                  <rdf:li rdf:resource="urn:miriam:biocyc:NC10:CPD-4581"/>
                </rdf:Bag>
              </bqbiol:is>
            </rdf:Description>
            <rdf:Description rdf:about="#CPD-4581">
              <in:inchi xmlns:in="http://biomodels.net/inchi" metaid="#CPD-4581">InChI=1S/C27H42O/c1-18(2)7-6-8-19(3)23-11-12-24-22-10-9-20-17-21(28)13-15-26(20,4)25(22)14-16-27(23,24)5/h7,19-20,23-24H,6,8-17H2,1-5H3/t19?,20?,23?,24?,26-,27+/m0/s1</in:inchi>
            </rdf:Description>
          </rdf:RDF>
        </annotation>
      </species>
      <species id="M_QUINATE" name="L-quinate" compartment="CCO__45__CYTOSOL" initialAmount="1" charge="0">
        <notes>
          <html xmlns="http://www.w3.org/1999/xhtml">
            <p>FORMULA: H11O6C7</p>
            <p>BIOCYC:  QUINATE</p>
            <p>CHARGE:  0</p>
            <p>KEGG:    C00296</p>
          </html>
        </notes>
        <annotation>
          <rdf:RDF xmlns:rdf="http://www.w3.org/1999/02/22-rdf-syntax-ns#" xmlns:bqbiol="http://biomodels.net/biology-qualifiers/">
            <rdf:Description rdf:about="#">
              <bqbiol:is>
                <rdf:Bag>
                  <rdf:li rdf:resource="urn:miriam:biocyc:NC10:QUINATE"/>
                </rdf:Bag>
              </bqbiol:is>
            </rdf:Description>
            <rdf:Description rdf:about="#QUINATE">
              <in:inchi xmlns:in="http://biomodels.net/inchi" metaid="#QUINATE">InChI=1S/C7H12O6/c8-3-1-7(13,6(11)12)2-4(9)5(3)10/h3-5,8-10,13H,1-2H2,(H,11,12)/p-1/t3-,4-,5-,7+/m1/s1</in:inchi>
            </rdf:Description>
          </rdf:RDF>
        </annotation>
      </species>
      <species metaid="UBIQUINONE-9" id="M_UBIQUINONE__45__9" name="ubiquinone-9" compartment="CCO__45__CYTOSOL" initialAmount="1" charge="0">
        <notes>
          <html xmlns="http://www.w3.org/1999/xhtml">
            <p>FORMULA: H82O4C54</p>
            <p>BIOCYC:  UBIQUINONE-9</p>
            <p>CHARGE:  0</p>
            <p>KEGG:    C01967</p>
          </html>
        </notes>
        <annotation>
          <rdf:RDF xmlns:rdf="http://www.w3.org/1999/02/22-rdf-syntax-ns#" xmlns:bqbiol="http://biomodels.net/biology-qualifiers/">
            <rdf:Description rdf:about="#UBIQUINONE-9">
              <bqbiol:is>
                <rdf:Bag>
                  <rdf:li rdf:resource="urn:miriam:biocyc:NC10:UBIQUINONE-9"/>
                </rdf:Bag>
              </bqbiol:is>
            </rdf:Description>
            <rdf:Description rdf:about="#UBIQUINONE-9">
              <in:inchi xmlns:in="http://biomodels.net/inchi" metaid="#UBIQUINONE-9">InChI=1S/C54H82O4/c1-40(2)22-14-23-41(3)24-15-25-42(4)26-16-27-43(5)28-17-29-44(6)30-18-31-45(7)32-19-33-46(8)34-20-35-47(9)36-21-37-48(10)38-39-50-49(11)51(55)53(57-12)54(58-13)52(50)56/h22,24,26,28,30,32,34,36,38H,14-21,23,25,27,29,31,33,35,37,39H2,1-13H3/b41-24+,42-26+,43-28+,44-30+,45-32+,46-34+,47-36+,48-38+</in:inchi>
            </rdf:Description>
          </rdf:RDF>
        </annotation>
      </species>
      <species metaid="UBIQUINONE-8" id="M_UBIQUINONE__45__8" name="ubiquinone-8" compartment="CCO__45__CYTOSOL" initialAmount="1" charge="0">
        <notes>
          <html xmlns="http://www.w3.org/1999/xhtml">
            <p>FORMULA: H74O4C49</p>
            <p>BIOCYC:  UBIQUINONE-8</p>
            <p>CHARGE:  0</p>
            <p>KEGG:    C00399</p>
          </html>
        </notes>
        <annotation>
          <rdf:RDF xmlns:rdf="http://www.w3.org/1999/02/22-rdf-syntax-ns#" xmlns:bqbiol="http://biomodels.net/biology-qualifiers/">
            <rdf:Description rdf:about="#UBIQUINONE-8">
              <bqbiol:is>
                <rdf:Bag>
                  <rdf:li rdf:resource="urn:miriam:biocyc:NC10:UBIQUINONE-8"/>
                </rdf:Bag>
              </bqbiol:is>
            </rdf:Description>
            <rdf:Description rdf:about="#UBIQUINONE-8">
              <in:inchi xmlns:in="http://biomodels.net/inchi" metaid="#UBIQUINONE-8">InChI=1S/C49H74O4/c1-36(2)20-13-21-37(3)22-14-23-38(4)24-15-25-39(5)26-16-27-40(6)28-17-29-41(7)30-18-31-42(8)32-19-33-43(9)34-35-45-44(10)46(50)48(52-11)49(53-12)47(45)51/h20,22,24,26,28,30,32,34H,13-19,21,23,25,27,29,31,33,35H2,1-12H3/b37-22+,38-24+,39-26+,40-28+,41-30+,42-32+,43-34+</in:inchi>
            </rdf:Description>
          </rdf:RDF>
        </annotation>
      </species>
      <species metaid="UBIQUINONE-6" id="M_UBIQUINONE__45__6" name="ubiquinone-6" compartment="CCO__45__CYTOSOL" initialAmount="1" charge="0">
        <notes>
          <html xmlns="http://www.w3.org/1999/xhtml">
            <p>FORMULA: H58O4C39</p>
            <p>BIOCYC:  UBIQUINONE-6</p>
            <p>CHARGE:  0</p>
            <p>KEGG:    </p>
          </html>
        </notes>
        <annotation>
          <rdf:RDF xmlns:rdf="http://www.w3.org/1999/02/22-rdf-syntax-ns#" xmlns:bqbiol="http://biomodels.net/biology-qualifiers/">
            <rdf:Description rdf:about="#UBIQUINONE-6">
              <bqbiol:is>
                <rdf:Bag>
                  <rdf:li rdf:resource="urn:miriam:biocyc:NC10:UBIQUINONE-6"/>
                </rdf:Bag>
              </bqbiol:is>
            </rdf:Description>
            <rdf:Description rdf:about="#UBIQUINONE-6">
              <in:inchi xmlns:in="http://biomodels.net/inchi" metaid="#UBIQUINONE-6">InChI=1S/C39H58O4/c1-28(2)16-11-17-29(3)18-12-19-30(4)20-13-21-31(5)22-14-23-32(6)24-15-25-33(7)26-27-35-34(8)36(40)38(42-9)39(43-10)37(35)41/h16,18,20,22,24,26H,11-15,17,19,21,23,25,27H2,1-10H3/b29-18+,30-20+,31-22+,32-24+,33-26+</in:inchi>
            </rdf:Description>
          </rdf:RDF>
        </annotation>
      </species>
      <species metaid="HOMOGENTISATE" id="M_HOMOGENTISATE" name="homogentisate" compartment="CCO__45__CYTOSOL" initialAmount="1" charge="0">
        <notes>
          <html xmlns="http://www.w3.org/1999/xhtml">
            <p>FORMULA: H7O4C8</p>
            <p>BIOCYC:  HOMOGENTISATE</p>
            <p>CHARGE:  0</p>
            <p>KEGG:    C00544</p>
          </html>
        </notes>
        <annotation>
          <rdf:RDF xmlns:rdf="http://www.w3.org/1999/02/22-rdf-syntax-ns#" xmlns:bqbiol="http://biomodels.net/biology-qualifiers/">
            <rdf:Description rdf:about="#HOMOGENTISATE">
              <bqbiol:is>
                <rdf:Bag>
                  <rdf:li rdf:resource="urn:miriam:biocyc:NC10:HOMOGENTISATE"/>
                </rdf:Bag>
              </bqbiol:is>
            </rdf:Description>
            <rdf:Description rdf:about="#HOMOGENTISATE">
              <in:inchi xmlns:in="http://biomodels.net/inchi" metaid="#HOMOGENTISATE">InChI=1S/C8H8O4/c9-6-1-2-7(10)5(3-6)4-8(11)12/h1-3,9-10H,4H2,(H,11,12)/p-1</in:inchi>
            </rdf:Description>
          </rdf:RDF>
        </annotation>
      </species>
      <species id="M_13__45__HYDROPEROXYOCTADECA__45__911__45__DIENOATE" name="13(S)-hydroperoxyoctadeca-9,11-dienoate" compartment="CCO__45__CYTOSOL" initialAmount="1" charge="0">
        <notes>
          <html xmlns="http://www.w3.org/1999/xhtml">
            <p>FORMULA: H31O4C18</p>
            <p>BIOCYC:  13-HYDROPEROXYOCTADECA-911-DIENOATE</p>
            <p>CHARGE:  0</p>
            <p>KEGG:    C04717</p>
          </html>
        </notes>
        <annotation>
          <rdf:RDF xmlns:rdf="http://www.w3.org/1999/02/22-rdf-syntax-ns#" xmlns:bqbiol="http://biomodels.net/biology-qualifiers/">
            <rdf:Description rdf:about="#">
              <bqbiol:is>
                <rdf:Bag>
                  <rdf:li rdf:resource="urn:miriam:biocyc:NC10:13-HYDROPEROXYOCTADECA-911-DIENOATE"/>
                </rdf:Bag>
              </bqbiol:is>
            </rdf:Description>
            <rdf:Description rdf:about="#13-HYDROPEROXYOCTADECA-911-DIENOATE">
              <in:inchi xmlns:in="http://biomodels.net/inchi" metaid="#13-HYDROPEROXYOCTADECA-911-DIENOATE">InChI=1S/C18H32O4/c1-2-3-11-14-17(22-21)15-12-9-7-5-4-6-8-10-13-16-18(19)20/h7,9,12,15,17,21H,2-6,8,10-11,13-14,16H2,1H3,(H,19,20)/p-1/b9-7+,15-12-/t17-/m0/s1</in:inchi>
            </rdf:Description>
          </rdf:RDF>
        </annotation>
      </species>
      <species metaid="CPD-4568" id="M_CPD__45__4568" name="4,4-dimethyl-14alpha-hydroxymethyl-5alpha-cholesta-8,24-dien-3beta-ol" compartment="CCO__45__CYTOSOL" initialAmount="1" charge="0">
        <notes>
          <html xmlns="http://www.w3.org/1999/xhtml">
            <p>FORMULA: H50O2C30</p>
            <p>BIOCYC:  CPD-4568</p>
            <p>CHARGE:  0</p>
            <p>KEGG:    </p>
          </html>
        </notes>
        <annotation>
          <rdf:RDF xmlns:rdf="http://www.w3.org/1999/02/22-rdf-syntax-ns#" xmlns:bqbiol="http://biomodels.net/biology-qualifiers/">
            <rdf:Description rdf:about="#CPD-4568">
              <bqbiol:is>
                <rdf:Bag>
                  <rdf:li rdf:resource="urn:miriam:biocyc:NC10:CPD-4568"/>
                </rdf:Bag>
              </bqbiol:is>
            </rdf:Description>
            <rdf:Description rdf:about="#CPD-4568">
              <in:inchi xmlns:in="http://biomodels.net/inchi" metaid="#CPD-4568">InChI=1S/C30H50O2/c1-20(2)9-8-10-21(3)22-14-18-30(19-31)24-11-12-25-27(4,5)26(32)15-16-28(25,6)23(24)13-17-29(22,30)7/h9,21-22,25-26,31-32H,8,10-19H2,1-7H3/t21?,22?,25?,26-,28+,29+,30+/m0/s1</in:inchi>
            </rdf:Description>
          </rdf:RDF>
        </annotation>
      </species>
      <species metaid="CPD-4573" id="M_CPD__45__4573" name="4,4-dimethyl-14alpha-formyl-5alpha-cholesta-8,24-dien-3beta-ol" compartment="CCO__45__CYTOSOL" initialAmount="1" charge="0">
        <notes>
          <html xmlns="http://www.w3.org/1999/xhtml">
            <p>FORMULA: H48O2C30</p>
            <p>BIOCYC:  CPD-4573</p>
            <p>CHARGE:  0</p>
            <p>KEGG:    </p>
          </html>
        </notes>
        <annotation>
          <rdf:RDF xmlns:rdf="http://www.w3.org/1999/02/22-rdf-syntax-ns#" xmlns:bqbiol="http://biomodels.net/biology-qualifiers/">
            <rdf:Description rdf:about="#CPD-4573">
              <bqbiol:is>
                <rdf:Bag>
                  <rdf:li rdf:resource="urn:miriam:biocyc:NC10:CPD-4573"/>
                </rdf:Bag>
              </bqbiol:is>
            </rdf:Description>
            <rdf:Description rdf:about="#CPD-4573">
              <in:inchi xmlns:in="http://biomodels.net/inchi" metaid="#CPD-4573">InChI=1S/C30H48O2/c1-20(2)9-8-10-21(3)22-14-18-30(19-31)24-11-12-25-27(4,5)26(32)15-16-28(25,6)23(24)13-17-29(22,30)7/h9,19,21-22,25-26,32H,8,10-18H2,1-7H3/t21?,22?,25?,26-,28+,29+,30+/m0/s1</in:inchi>
            </rdf:Description>
          </rdf:RDF>
        </annotation>
      </species>
      <species metaid="CPD-4575" id="M_CPD__45__4575" name="4alpha-hydroxymethyl-4beta-methyl-5alpha-cholesta-8,24-dien-3beta-ol" compartment="CCO__45__CYTOSOL" initialAmount="1" charge="0">
        <notes>
          <html xmlns="http://www.w3.org/1999/xhtml">
            <p>FORMULA: H48O2C29</p>
            <p>BIOCYC:  CPD-4575</p>
            <p>CHARGE:  0</p>
            <p>KEGG:    </p>
          </html>
        </notes>
        <annotation>
          <rdf:RDF xmlns:rdf="http://www.w3.org/1999/02/22-rdf-syntax-ns#" xmlns:bqbiol="http://biomodels.net/biology-qualifiers/">
            <rdf:Description rdf:about="#CPD-4575">
              <bqbiol:is>
                <rdf:Bag>
                  <rdf:li rdf:resource="urn:miriam:biocyc:NC10:CPD-4575"/>
                </rdf:Bag>
              </bqbiol:is>
            </rdf:Description>
            <rdf:Description rdf:about="#CPD-4575">
              <in:inchi xmlns:in="http://biomodels.net/inchi" metaid="#CPD-4575">InChI=1S/C29H48O2/c1-19(2)8-7-9-20(3)22-11-12-23-21-10-13-25-28(5,24(21)14-16-27(22,23)4)17-15-26(31)29(25,6)18-30/h8,20,22-23,25-26,30-31H,7,9-18H2,1-6H3/t20?,22?,23?,25?,26-,27+,28+,29-/m0/s1</in:inchi>
            </rdf:Description>
          </rdf:RDF>
        </annotation>
      </species>
      <species metaid="CPD-4576" id="M_CPD__45__4576" name="4alpha-formyl-4beta-methyl-5alpha-cholesta-8,24-dien-3beta-ol" compartment="CCO__45__CYTOSOL" initialAmount="1" charge="0">
        <notes>
          <html xmlns="http://www.w3.org/1999/xhtml">
            <p>FORMULA: H46O2C29</p>
            <p>BIOCYC:  CPD-4576</p>
            <p>CHARGE:  0</p>
            <p>KEGG:    </p>
          </html>
        </notes>
        <annotation>
          <rdf:RDF xmlns:rdf="http://www.w3.org/1999/02/22-rdf-syntax-ns#" xmlns:bqbiol="http://biomodels.net/biology-qualifiers/">
            <rdf:Description rdf:about="#CPD-4576">
              <bqbiol:is>
                <rdf:Bag>
                  <rdf:li rdf:resource="urn:miriam:biocyc:NC10:CPD-4576"/>
                </rdf:Bag>
              </bqbiol:is>
            </rdf:Description>
            <rdf:Description rdf:about="#CPD-4576">
              <in:inchi xmlns:in="http://biomodels.net/inchi" metaid="#CPD-4576">InChI=1S/C29H46O2/c1-19(2)8-7-9-20(3)22-11-12-23-21-10-13-25-28(5,24(21)14-16-27(22,23)4)17-15-26(31)29(25,6)18-30/h8,18,20,22-23,25-26,31H,7,9-17H2,1-6H3/t20?,22?,23?,25?,26-,27+,28+,29-/m0/s1</in:inchi>
            </rdf:Description>
          </rdf:RDF>
        </annotation>
      </species>
      <species metaid="CPD-4577" id="M_CPD__45__4577" name="4alpha-carboxy-4beta-methyl-5alpha-cholesta-8,24-dien-3beta-ol" compartment="CCO__45__CYTOSOL" initialAmount="1" charge="0">
        <notes>
          <html xmlns="http://www.w3.org/1999/xhtml">
            <p>FORMULA: H45O3C29</p>
            <p>BIOCYC:  CPD-4577</p>
            <p>CHARGE:  0</p>
            <p>KEGG:    C15808</p>
          </html>
        </notes>
        <annotation>
          <rdf:RDF xmlns:rdf="http://www.w3.org/1999/02/22-rdf-syntax-ns#" xmlns:bqbiol="http://biomodels.net/biology-qualifiers/">
            <rdf:Description rdf:about="#CPD-4577">
              <bqbiol:is>
                <rdf:Bag>
                  <rdf:li rdf:resource="urn:miriam:biocyc:NC10:CPD-4577"/>
                </rdf:Bag>
              </bqbiol:is>
            </rdf:Description>
            <rdf:Description rdf:about="#CPD-4577">
              <in:inchi xmlns:in="http://biomodels.net/inchi" metaid="#CPD-4577">InChI=1S/C29H46O3/c1-18(2)8-7-9-19(3)21-11-12-22-20-10-13-24-28(5,23(20)14-16-27(21,22)4)17-15-25(30)29(24,6)26(31)32/h8,19,21-22,24-25,30H,7,9-17H2,1-6H3,(H,31,32)/p-1/t19?,21?,22?,24?,25-,27+,28+,29-/m0/s1</in:inchi>
            </rdf:Description>
          </rdf:RDF>
        </annotation>
      </species>
      <species id="M_4__45__METHYL__45__824__45__CHOLESTADIENOL" name="4-alpha-methylzymosterol" compartment="CCO__45__CYTOSOL" initialAmount="1" charge="0">
        <notes>
          <html xmlns="http://www.w3.org/1999/xhtml">
            <p>FORMULA: H46O1C28</p>
            <p>BIOCYC:  4-METHYL-824-CHOLESTADIENOL</p>
            <p>CHARGE:  0</p>
            <p>KEGG:    C05103</p>
          </html>
        </notes>
        <annotation>
          <rdf:RDF xmlns:rdf="http://www.w3.org/1999/02/22-rdf-syntax-ns#" xmlns:bqbiol="http://biomodels.net/biology-qualifiers/">
            <rdf:Description rdf:about="#">
              <bqbiol:is>
                <rdf:Bag>
                  <rdf:li rdf:resource="urn:miriam:biocyc:NC10:4-METHYL-824-CHOLESTADIENOL"/>
                </rdf:Bag>
              </bqbiol:is>
            </rdf:Description>
            <rdf:Description rdf:about="#4-METHYL-824-CHOLESTADIENOL">
              <in:inchi xmlns:in="http://biomodels.net/inchi" metaid="#4-METHYL-824-CHOLESTADIENOL">InChI=1S/C28H46O/c1-18(2)8-7-9-19(3)22-12-13-24-21-10-11-23-20(4)26(29)15-17-28(23,6)25(21)14-16-27(22,24)5/h8,19-20,22-24,26,29H,7,9-17H2,1-6H3/t19?,20-,22?,23?,24?,26-,27+,28-/m0/s1</in:inchi>
            </rdf:Description>
          </rdf:RDF>
        </annotation>
      </species>
      <species metaid="CPD-4579" id="M_CPD__45__4579" name="4alpha-hydroxymethyl-5alpha-cholesta-8,24-dien-3beta-ol" compartment="CCO__45__CYTOSOL" initialAmount="1" charge="0">
        <notes>
          <html xmlns="http://www.w3.org/1999/xhtml">
            <p>FORMULA: H46O2C28</p>
            <p>BIOCYC:  CPD-4579</p>
            <p>CHARGE:  0</p>
            <p>KEGG:    </p>
          </html>
        </notes>
        <annotation>
          <rdf:RDF xmlns:rdf="http://www.w3.org/1999/02/22-rdf-syntax-ns#" xmlns:bqbiol="http://biomodels.net/biology-qualifiers/">
            <rdf:Description rdf:about="#CPD-4579">
              <bqbiol:is>
                <rdf:Bag>
                  <rdf:li rdf:resource="urn:miriam:biocyc:NC10:CPD-4579"/>
                </rdf:Bag>
              </bqbiol:is>
            </rdf:Description>
            <rdf:Description rdf:about="#CPD-4579">
              <in:inchi xmlns:in="http://biomodels.net/inchi" metaid="#CPD-4579">InChI=1S/C28H46O2/c1-18(2)7-6-8-19(3)22-11-12-23-20-9-10-24-21(17-29)26(30)14-16-28(24,5)25(20)13-15-27(22,23)4/h7,19,21-24,26,29-30H,6,8-17H2,1-5H3/t19?,21-,22?,23?,24?,26-,27+,28-/m0/s1</in:inchi>
            </rdf:Description>
          </rdf:RDF>
        </annotation>
      </species>
      <species metaid="CPD-4580" id="M_CPD__45__4580" name="4alpha-formyl-5alpha-cholesta-8,24-dien-3beta-ol" compartment="CCO__45__CYTOSOL" initialAmount="1" charge="0">
        <notes>
          <html xmlns="http://www.w3.org/1999/xhtml">
            <p>FORMULA: H44O2C28</p>
            <p>BIOCYC:  CPD-4580</p>
            <p>CHARGE:  0</p>
            <p>KEGG:    </p>
          </html>
        </notes>
        <annotation>
          <rdf:RDF xmlns:rdf="http://www.w3.org/1999/02/22-rdf-syntax-ns#" xmlns:bqbiol="http://biomodels.net/biology-qualifiers/">
            <rdf:Description rdf:about="#CPD-4580">
              <bqbiol:is>
                <rdf:Bag>
                  <rdf:li rdf:resource="urn:miriam:biocyc:NC10:CPD-4580"/>
                </rdf:Bag>
              </bqbiol:is>
            </rdf:Description>
            <rdf:Description rdf:about="#CPD-4580">
              <in:inchi xmlns:in="http://biomodels.net/inchi" metaid="#CPD-4580">InChI=1S/C28H44O2/c1-18(2)7-6-8-19(3)22-11-12-23-20-9-10-24-21(17-29)26(30)14-16-28(24,5)25(20)13-15-27(22,23)4/h7,17,19,21-24,26,30H,6,8-16H2,1-5H3/t19?,21-,22?,23?,24?,26-,27+,28-/m0/s1</in:inchi>
            </rdf:Description>
          </rdf:RDF>
        </annotation>
      </species>
      <species metaid="CPD-4702" id="M_CPD__45__4702" name="4alpha-carboxy-5alpha-cholesta-8,24-dien-3beta-ol" compartment="CCO__45__CYTOSOL" initialAmount="1" charge="0">
        <notes>
          <html xmlns="http://www.w3.org/1999/xhtml">
            <p>FORMULA: H43O3C28</p>
            <p>BIOCYC:  CPD-4702</p>
            <p>CHARGE:  0</p>
            <p>KEGG:    </p>
          </html>
        </notes>
        <annotation>
          <rdf:RDF xmlns:rdf="http://www.w3.org/1999/02/22-rdf-syntax-ns#" xmlns:bqbiol="http://biomodels.net/biology-qualifiers/">
            <rdf:Description rdf:about="#CPD-4702">
              <bqbiol:is>
                <rdf:Bag>
                  <rdf:li rdf:resource="urn:miriam:biocyc:NC10:CPD-4702"/>
                </rdf:Bag>
              </bqbiol:is>
            </rdf:Description>
            <rdf:Description rdf:about="#CPD-4702">
              <in:inchi xmlns:in="http://biomodels.net/inchi" metaid="#CPD-4702">InChI=1S/C28H44O3/c1-17(2)7-6-8-18(3)20-11-12-21-19-9-10-23-25(26(30)31)24(29)14-16-28(23,5)22(19)13-15-27(20,21)4/h7,18,20-21,23-25,29H,6,8-16H2,1-5H3,(H,30,31)/p-1/t18?,20?,21?,23?,24-,25-,27+,28+/m0/s1</in:inchi>
            </rdf:Description>
          </rdf:RDF>
        </annotation>
      </species>
      <species id="M_FE__43__3" name="Fe3+" compartment="CCO__45__CYTOSOL" initialAmount="1" charge="3">
        <notes>
          <html xmlns="http://www.w3.org/1999/xhtml">
            <p>FORMULA: FE1</p>
            <p>BIOCYC:  FE+3</p>
            <p>CHARGE:  3</p>
            <p>KEGG:    C14819</p>
          </html>
        </notes>
        <annotation>
          <rdf:RDF xmlns:rdf="http://www.w3.org/1999/02/22-rdf-syntax-ns#" xmlns:bqbiol="http://biomodels.net/biology-qualifiers/">
            <rdf:Description rdf:about="#">
              <bqbiol:is>
                <rdf:Bag>
                  <rdf:li rdf:resource="urn:miriam:biocyc:NC10:FE+3"/>
                </rdf:Bag>
              </bqbiol:is>
            </rdf:Description>
            <rdf:Description rdf:about="#FE+3">
              <in:inchi xmlns:in="http://biomodels.net/inchi" metaid="#FE+3">InChI=1S/Fe/q+3</in:inchi>
            </rdf:Description>
          </rdf:RDF>
        </annotation>
      </species>
      <species metaid="Red-Glutaredoxins" id="M_Red__45__Glutaredoxins" name="a reduced glutaredoxin" compartment="CCO__45__CYTOSOL" initialAmount="1" charge="0">
        <notes>
          <html xmlns="http://www.w3.org/1999/xhtml">
            <p>FORMULA: Glutaredoxins1H2</p>
            <p>BIOCYC:  Red-Glutaredoxins</p>
            <p>CHARGE:  0</p>
            <p>KEGG:    </p>
          </html>
        </notes>
        <annotation>
          <rdf:RDF xmlns:rdf="http://www.w3.org/1999/02/22-rdf-syntax-ns#" xmlns:bqbiol="http://biomodels.net/biology-qualifiers/">
            <rdf:Description rdf:about="#Red-Glutaredoxins">
              <bqbiol:is>
                <rdf:Bag>
                  <rdf:li rdf:resource="urn:miriam:biocyc:NC10:Red-Glutaredoxins"/>
                </rdf:Bag>
              </bqbiol:is>
            </rdf:Description>
            <rdf:Description rdf:about="#Red-Glutaredoxins">
              <in:inchi xmlns:in="http://biomodels.net/inchi" metaid="#Red-Glutaredoxins"/>
            </rdf:Description>
          </rdf:RDF>
        </annotation>
      </species>
      <species metaid="BETAINE_ALDEHYDE" id="M_BETAINE_ALDEHYDE" name="betaine aldehyde" compartment="CCO__45__CYTOSOL" initialAmount="1" charge="0">
        <notes>
          <html xmlns="http://www.w3.org/1999/xhtml">
            <p>FORMULA: H12O1C5N1</p>
            <p>BIOCYC:  BETAINE_ALDEHYDE</p>
            <p>CHARGE:  0</p>
            <p>KEGG:    C00576</p>
          </html>
        </notes>
        <annotation>
          <rdf:RDF xmlns:rdf="http://www.w3.org/1999/02/22-rdf-syntax-ns#" xmlns:bqbiol="http://biomodels.net/biology-qualifiers/">
            <rdf:Description rdf:about="#BETAINE_ALDEHYDE">
              <bqbiol:is>
                <rdf:Bag>
                  <rdf:li rdf:resource="urn:miriam:biocyc:NC10:BETAINE_ALDEHYDE"/>
                </rdf:Bag>
              </bqbiol:is>
            </rdf:Description>
            <rdf:Description rdf:about="#BETAINE_ALDEHYDE">
              <in:inchi xmlns:in="http://biomodels.net/inchi" metaid="#BETAINE_ALDEHYDE">InChI=1S/C5H12NO/c1-6(2,3)4-5-7/h5H,4H2,1-3H3/q+1</in:inchi>
            </rdf:Description>
          </rdf:RDF>
        </annotation>
      </species>
      <species id="M_Pi__91__CCO__45__GLYOXYSOME__93__" name="phosphate" compartment="CCO__45__GLYOXYSOME" initialAmount="1" charge="-3">
        <notes>
          <html xmlns="http://www.w3.org/1999/xhtml">
            <p>FORMULA: H1O4P1</p>
            <p>BIOCYC:  Pi</p>
            <p>CHARGE:  -3</p>
            <p>KEGG:    C00009</p>
          </html>
        </notes>
        <annotation>
          <rdf:RDF xmlns:rdf="http://www.w3.org/1999/02/22-rdf-syntax-ns#" xmlns:bqbiol="http://biomodels.net/biology-qualifiers/">
            <rdf:Description rdf:about="#">
              <bqbiol:is>
                <rdf:Bag>
                  <rdf:li rdf:resource="urn:miriam:biocyc:NC10:Pi"/>
                </rdf:Bag>
              </bqbiol:is>
            </rdf:Description>
            <rdf:Description rdf:about="#Pi">
              <in:inchi xmlns:in="http://biomodels.net/inchi" metaid="#Pi">InChI=1S/H3O4P/c1-5(2,3)4/h(H3,1,2,3,4)/p-2</in:inchi>
            </rdf:Description>
          </rdf:RDF>
        </annotation>
      </species>
      <species metaid="NAD" id="M_NAD__91__CCO__45__GLYOXYSOME__93__" name="NAD+" compartment="CCO__45__GLYOXYSOME" initialAmount="1" charge="0">
        <notes>
          <html xmlns="http://www.w3.org/1999/xhtml">
            <p>FORMULA: H26P2C21O14N7</p>
            <p>BIOCYC:  NAD</p>
            <p>CHARGE:  0</p>
            <p>KEGG:    C00003</p>
          </html>
        </notes>
        <annotation>
          <rdf:RDF xmlns:rdf="http://www.w3.org/1999/02/22-rdf-syntax-ns#" xmlns:bqbiol="http://biomodels.net/biology-qualifiers/">
            <rdf:Description rdf:about="#NAD">
              <bqbiol:is>
                <rdf:Bag>
                  <rdf:li rdf:resource="urn:miriam:biocyc:NC10:NAD"/>
                </rdf:Bag>
              </bqbiol:is>
            </rdf:Description>
            <rdf:Description rdf:about="#NAD">
              <in:inchi xmlns:in="http://biomodels.net/inchi" metaid="#NAD">InChI=1S/C21H27N7O14P2/c22-17-12-19(25-7-24-17)28(8-26-12)21-16(32)14(30)11(41-21)6-39-44(36,37)42-43(34,35)38-5-10-13(29)15(31)20(40-10)27-3-1-2-9(4-27)18(23)33/h1-4,7-8,10-11,13-16,20-21,29-32H,5-6H2,(H5-,22,23,24,25,33,34,35,36,37)/p-1/t10-,11-,13-,14-,15-,16-,20-,21-/m1/s1</in:inchi>
            </rdf:Description>
          </rdf:RDF>
        </annotation>
      </species>
      <species metaid="NADH" id="M_NADH__91__CCO__45__GLYOXYSOME__93__" name="NADH" compartment="CCO__45__GLYOXYSOME" initialAmount="1" charge="0">
        <notes>
          <html xmlns="http://www.w3.org/1999/xhtml">
            <p>FORMULA: H27P2N7O14C21</p>
            <p>BIOCYC:  NADH</p>
            <p>CHARGE:  0</p>
            <p>KEGG:    C00004</p>
          </html>
        </notes>
        <annotation>
          <rdf:RDF xmlns:rdf="http://www.w3.org/1999/02/22-rdf-syntax-ns#" xmlns:bqbiol="http://biomodels.net/biology-qualifiers/">
            <rdf:Description rdf:about="#NADH">
              <bqbiol:is>
                <rdf:Bag>
                  <rdf:li rdf:resource="urn:miriam:biocyc:NC10:NADH"/>
                </rdf:Bag>
              </bqbiol:is>
            </rdf:Description>
            <rdf:Description rdf:about="#NADH">
              <in:inchi xmlns:in="http://biomodels.net/inchi" metaid="#NADH">InChI=1S/C21H29N7O14P2/c22-17-12-19(25-7-24-17)28(8-26-12)21-16(32)14(30)11(41-21)6-39-44(36,37)42-43(34,35)38-5-10-13(29)15(31)20(40-10)27-3-1-2-9(4-27)18(23)33/h1,3-4,7-8,10-11,13-16,20-21,29-32H,2,5-6H2,(H2,23,33)(H,34,35)(H,36,37)(H2,22,24,25)/p-2</in:inchi>
            </rdf:Description>
          </rdf:RDF>
        </annotation>
      </species>
      <species metaid="L-LACTATE" id="M_L__45__LACTATE" name="(S)-lactate" compartment="CCO__45__CYTOSOL" initialAmount="1" charge="0">
        <notes>
          <html xmlns="http://www.w3.org/1999/xhtml">
            <p>FORMULA: H5C3O3</p>
            <p>BIOCYC:  L-LACTATE</p>
            <p>CHARGE:  0</p>
            <p>KEGG:    C00186</p>
          </html>
        </notes>
        <annotation>
          <rdf:RDF xmlns:rdf="http://www.w3.org/1999/02/22-rdf-syntax-ns#" xmlns:bqbiol="http://biomodels.net/biology-qualifiers/">
            <rdf:Description rdf:about="#L-LACTATE">
              <bqbiol:is>
                <rdf:Bag>
                  <rdf:li rdf:resource="urn:miriam:biocyc:NC10:L-LACTATE"/>
                </rdf:Bag>
              </bqbiol:is>
            </rdf:Description>
            <rdf:Description rdf:about="#L-LACTATE">
              <in:inchi xmlns:in="http://biomodels.net/inchi" metaid="#L-LACTATE">InChI=1S/C3H6O3/c1-2(4)3(5)6/h2,4H,1H3,(H,5,6)/p-1/t2-/m0/s1</in:inchi>
            </rdf:Description>
          </rdf:RDF>
        </annotation>
      </species>
      <species id="M_NAD__91__CCO__45__MIT__93__" name="NAD+" compartment="CCO__45__MIT" initialAmount="1" charge="0">
        <notes>
          <html xmlns="http://www.w3.org/1999/xhtml">
            <p>FORMULA: H26P2C21O14N7</p>
            <p>BIOCYC:  NAD</p>
            <p>CHARGE:  0</p>
            <p>KEGG:    C00003</p>
          </html>
        </notes>
        <annotation>
          <rdf:RDF xmlns:rdf="http://www.w3.org/1999/02/22-rdf-syntax-ns#" xmlns:bqbiol="http://biomodels.net/biology-qualifiers/">
            <rdf:Description rdf:about="#">
              <bqbiol:is>
                <rdf:Bag>
                  <rdf:li rdf:resource="urn:miriam:biocyc:NC10:NAD"/>
                </rdf:Bag>
              </bqbiol:is>
            </rdf:Description>
            <rdf:Description rdf:about="#NAD">
              <in:inchi xmlns:in="http://biomodels.net/inchi" metaid="#NAD">InChI=1S/C21H27N7O14P2/c22-17-12-19(25-7-24-17)28(8-26-12)21-16(32)14(30)11(41-21)6-39-44(36,37)42-43(34,35)38-5-10-13(29)15(31)20(40-10)27-3-1-2-9(4-27)18(23)33/h1-4,7-8,10-11,13-16,20-21,29-32H,5-6H2,(H5-,22,23,24,25,33,34,35,36,37)/p-1/t10-,11-,13-,14-,15-,16-,20-,21-/m1/s1</in:inchi>
            </rdf:Description>
          </rdf:RDF>
        </annotation>
      </species>
      <species id="M_NADH__91__CCO__45__MIT__93__" name="NADH" compartment="CCO__45__MIT" initialAmount="1" charge="0">
        <notes>
          <html xmlns="http://www.w3.org/1999/xhtml">
            <p>FORMULA: H27P2N7O14C21</p>
            <p>BIOCYC:  NADH</p>
            <p>CHARGE:  0</p>
            <p>KEGG:    C00004</p>
          </html>
        </notes>
        <annotation>
          <rdf:RDF xmlns:rdf="http://www.w3.org/1999/02/22-rdf-syntax-ns#" xmlns:bqbiol="http://biomodels.net/biology-qualifiers/">
            <rdf:Description rdf:about="#">
              <bqbiol:is>
                <rdf:Bag>
                  <rdf:li rdf:resource="urn:miriam:biocyc:NC10:NADH"/>
                </rdf:Bag>
              </bqbiol:is>
            </rdf:Description>
            <rdf:Description rdf:about="#NADH">
              <in:inchi xmlns:in="http://biomodels.net/inchi" metaid="#NADH">InChI=1S/C21H29N7O14P2/c22-17-12-19(25-7-24-17)28(8-26-12)21-16(32)14(30)11(41-21)6-39-44(36,37)42-43(34,35)38-5-10-13(29)15(31)20(40-10)27-3-1-2-9(4-27)18(23)33/h1,3-4,7-8,10-11,13-16,20-21,29-32H,2,5-6H2,(H2,23,33)(H,34,35)(H,36,37)(H2,22,24,25)/p-2</in:inchi>
            </rdf:Description>
          </rdf:RDF>
        </annotation>
      </species>
      <species metaid="CPD-12935" id="M_CPD__45__12935" name="beta-apo-4&apos;-carotenal" compartment="CCO__45__CYTOSOL" initialAmount="1" charge="0">
        <notes>
          <html xmlns="http://www.w3.org/1999/xhtml">
            <p>FORMULA: H46O1C35</p>
            <p>BIOCYC:  CPD-12935</p>
            <p>CHARGE:  0</p>
            <p>KEGG:    </p>
          </html>
        </notes>
        <annotation>
          <rdf:RDF xmlns:rdf="http://www.w3.org/1999/02/22-rdf-syntax-ns#" xmlns:bqbiol="http://biomodels.net/biology-qualifiers/">
            <rdf:Description rdf:about="#CPD-12935">
              <bqbiol:is>
                <rdf:Bag>
                  <rdf:li rdf:resource="urn:miriam:biocyc:NC10:CPD-12935"/>
                </rdf:Bag>
              </bqbiol:is>
            </rdf:Description>
            <rdf:Description rdf:about="#CPD-12935">
              <in:inchi xmlns:in="http://biomodels.net/inchi" metaid="#CPD-12935">InChI=1S/C35H46O/c1-28(17-11-19-30(3)20-13-22-32(5)27-36)15-9-10-16-29(2)18-12-21-31(4)24-25-34-33(6)23-14-26-35(34,7)8/h9-13,15-22,24-25,27H,14,23,26H2,1-8H3/b10-9+,17-11+,18-12+,20-13+,25-24+,28-15+,29-16+,30-19+,31-21+,32-22+</in:inchi>
            </rdf:Description>
          </rdf:RDF>
        </annotation>
      </species>
      <species metaid="CPD-12930" id="M_CPD__45__12930" name="neurosporaxanthin" compartment="CCO__45__CYTOSOL" initialAmount="1" charge="0">
        <notes>
          <html xmlns="http://www.w3.org/1999/xhtml">
            <p>FORMULA: H45O2C35</p>
            <p>BIOCYC:  CPD-12930</p>
            <p>CHARGE:  0</p>
            <p>KEGG:    C08607</p>
          </html>
        </notes>
        <annotation>
          <rdf:RDF xmlns:rdf="http://www.w3.org/1999/02/22-rdf-syntax-ns#" xmlns:bqbiol="http://biomodels.net/biology-qualifiers/">
            <rdf:Description rdf:about="#CPD-12930">
              <bqbiol:is>
                <rdf:Bag>
                  <rdf:li rdf:resource="urn:miriam:biocyc:NC10:CPD-12930"/>
                </rdf:Bag>
              </bqbiol:is>
            </rdf:Description>
            <rdf:Description rdf:about="#CPD-12930">
              <in:inchi xmlns:in="http://biomodels.net/inchi" metaid="#CPD-12930">InChI=1S/C35H46O2/c1-27(17-11-19-29(3)21-13-22-32(6)34(36)37)15-9-10-16-28(2)18-12-20-30(4)24-25-33-31(5)23-14-26-35(33,7)8/h9-13,15-22,24-25H,14,23,26H2,1-8H3,(H,36,37)/p-1/b10-9+,17-11+,18-12+,21-13+,25-24+,27-15+,28-16+,29-19+,30-20+,32-22+</in:inchi>
            </rdf:Description>
          </rdf:RDF>
        </annotation>
      </species>
      <species metaid="ERGOSTEROL" id="M_ERGOSTEROL" name="ergosterol" compartment="CCO__45__CYTOSOL" initialAmount="1" charge="0">
        <notes>
          <html xmlns="http://www.w3.org/1999/xhtml">
            <p>FORMULA: H44O1C28</p>
            <p>BIOCYC:  ERGOSTEROL</p>
            <p>CHARGE:  0</p>
            <p>KEGG:    C01694</p>
          </html>
        </notes>
        <annotation>
          <rdf:RDF xmlns:rdf="http://www.w3.org/1999/02/22-rdf-syntax-ns#" xmlns:bqbiol="http://biomodels.net/biology-qualifiers/">
            <rdf:Description rdf:about="#ERGOSTEROL">
              <bqbiol:is>
                <rdf:Bag>
                  <rdf:li rdf:resource="urn:miriam:biocyc:NC10:ERGOSTEROL"/>
                </rdf:Bag>
              </bqbiol:is>
            </rdf:Description>
            <rdf:Description rdf:about="#ERGOSTEROL">
              <in:inchi xmlns:in="http://biomodels.net/inchi" metaid="#ERGOSTEROL">InChI=1S/C28H44O/c1-18(2)19(3)7-8-20(4)24-11-12-25-23-10-9-21-17-22(29)13-15-27(21,5)26(23)14-16-28(24,25)6/h7-10,18-20,22,24-26,29H,11-17H2,1-6H3/b8-7+/t19-,20+,22-,24?,25?,26?,27-,28+/m0/s1</in:inchi>
            </rdf:Description>
          </rdf:RDF>
        </annotation>
      </species>
      <species id="M_57222428__45__ERGOSTATETRAENOL" name="5,7,22,24(28)-ergostatetraenol" compartment="CCO__45__CYTOSOL" initialAmount="1" charge="0">
        <notes>
          <html xmlns="http://www.w3.org/1999/xhtml">
            <p>FORMULA: H42O1C28</p>
            <p>BIOCYC:  57222428-ERGOSTATETRAENOL</p>
            <p>CHARGE:  0</p>
            <p>KEGG:    C05440</p>
          </html>
        </notes>
        <annotation>
          <rdf:RDF xmlns:rdf="http://www.w3.org/1999/02/22-rdf-syntax-ns#" xmlns:bqbiol="http://biomodels.net/biology-qualifiers/">
            <rdf:Description rdf:about="#">
              <bqbiol:is>
                <rdf:Bag>
                  <rdf:li rdf:resource="urn:miriam:biocyc:NC10:57222428-ERGOSTATETRAENOL"/>
                </rdf:Bag>
              </bqbiol:is>
            </rdf:Description>
            <rdf:Description rdf:about="#57222428-ERGOSTATETRAENOL">
              <in:inchi xmlns:in="http://biomodels.net/inchi" metaid="#57222428-ERGOSTATETRAENOL">InChI=1S/C28H42O/c1-18(2)19(3)7-8-20(4)24-11-12-25-23-10-9-21-17-22(29)13-15-27(21,5)26(23)14-16-28(24,25)6/h7-10,18,20,22,24-26,29H,3,11-17H2,1-2,4-6H3/b8-7+/t20-,22+,24?,25?,26?,27+,28-/m1/s1</in:inchi>
            </rdf:Description>
          </rdf:RDF>
        </annotation>
      </species>
      <species id="M_CPD__45__730" name="OPC-8:0" compartment="CCO__45__CYTOSOL" initialAmount="1" charge="0">
        <notes>
          <html xmlns="http://www.w3.org/1999/xhtml">
            <p>FORMULA: H29O3C18</p>
            <p>BIOCYC:  CPD-730</p>
            <p>CHARGE:  0</p>
            <p>KEGG:    C04780</p>
          </html>
        </notes>
        <annotation>
          <rdf:RDF xmlns:rdf="http://www.w3.org/1999/02/22-rdf-syntax-ns#" xmlns:bqbiol="http://biomodels.net/biology-qualifiers/">
            <rdf:Description rdf:about="#">
              <bqbiol:is>
                <rdf:Bag>
                  <rdf:li rdf:resource="urn:miriam:biocyc:NC10:CPD-730"/>
                </rdf:Bag>
              </bqbiol:is>
            </rdf:Description>
            <rdf:Description rdf:about="#CPD-730">
              <in:inchi xmlns:in="http://biomodels.net/inchi" metaid="#CPD-730">InChI=1S/C18H30O3/c1-2-3-7-11-16-15(13-14-17(16)19)10-8-5-4-6-9-12-18(20)21/h3,7,15-16H,2,4-6,8-14H2,1H3,(H,20,21)/p-1/b7-3-</in:inchi>
            </rdf:Description>
          </rdf:RDF>
        </annotation>
      </species>
      <species metaid="CPD-292" id="M_CPD__45__292" name="2-trans-Hexadecenal" compartment="CCO__45__CYTOSOL" initialAmount="1" charge="0">
        <notes>
          <html xmlns="http://www.w3.org/1999/xhtml">
            <p>FORMULA: H30O1C16</p>
            <p>BIOCYC:  CPD-292</p>
            <p>CHARGE:  0</p>
            <p>KEGG:    C02788</p>
          </html>
        </notes>
        <annotation>
          <rdf:RDF xmlns:rdf="http://www.w3.org/1999/02/22-rdf-syntax-ns#" xmlns:bqbiol="http://biomodels.net/biology-qualifiers/">
            <rdf:Description rdf:about="#CPD-292">
              <bqbiol:is>
                <rdf:Bag>
                  <rdf:li rdf:resource="urn:miriam:biocyc:NC10:CPD-292"/>
                </rdf:Bag>
              </bqbiol:is>
            </rdf:Description>
            <rdf:Description rdf:about="#CPD-292">
              <in:inchi xmlns:in="http://biomodels.net/inchi" metaid="#CPD-292">InChI=1S/C16H30O/c1-2-3-4-5-6-7-8-9-10-11-12-13-14-15-16-17/h14-16H,2-13H2,1H3/b15-14+</in:inchi>
            </rdf:Description>
          </rdf:RDF>
        </annotation>
      </species>
      <species id="M_44__45__DIMETHYL__45__CHOLESTA__45__812__45__24__45__TRIENOL" name="4,4-dimethyl-5-alpha-cholesta-8,14,24-trien-3-beta-ol" compartment="CCO__45__CYTOSOL" initialAmount="1" charge="0">
        <notes>
          <html xmlns="http://www.w3.org/1999/xhtml">
            <p>FORMULA: H46O1C29</p>
            <p>BIOCYC:  44-DIMETHYL-CHOLESTA-812-24-TRIENOL</p>
            <p>CHARGE:  0</p>
            <p>KEGG:    C11455</p>
          </html>
        </notes>
        <annotation>
          <rdf:RDF xmlns:rdf="http://www.w3.org/1999/02/22-rdf-syntax-ns#" xmlns:bqbiol="http://biomodels.net/biology-qualifiers/">
            <rdf:Description rdf:about="#">
              <bqbiol:is>
                <rdf:Bag>
                  <rdf:li rdf:resource="urn:miriam:biocyc:NC10:44-DIMETHYL-CHOLESTA-812-24-TRIENOL"/>
                </rdf:Bag>
              </bqbiol:is>
            </rdf:Description>
            <rdf:Description rdf:about="#44-DIMETHYL-CHOLESTA-812-24-TRIENOL">
              <in:inchi xmlns:in="http://biomodels.net/inchi" metaid="#44-DIMETHYL-CHOLESTA-812-24-TRIENOL">InChI=1S/C29H46O/c1-19(2)9-8-10-20(3)22-12-13-23-21-11-14-25-27(4,5)26(30)16-18-29(25,7)24(21)15-17-28(22,23)6/h9,13,20,22,25-26,30H,8,10-12,14-18H2,1-7H3/t20?,22?,25?,26-,28+,29+/m0/s1</in:inchi>
            </rdf:Description>
          </rdf:RDF>
        </annotation>
      </species>
      <species id="M_44__45__DIMETHYL__45__824__45__CHOLESTADIENOL" name="4,4-dimethylzymosterol" compartment="CCO__45__CYTOSOL" initialAmount="1" charge="0">
        <notes>
          <html xmlns="http://www.w3.org/1999/xhtml">
            <p>FORMULA: H48O1C29</p>
            <p>BIOCYC:  44-DIMETHYL-824-CHOLESTADIENOL</p>
            <p>CHARGE:  0</p>
            <p>KEGG:    C05108</p>
          </html>
        </notes>
        <annotation>
          <rdf:RDF xmlns:rdf="http://www.w3.org/1999/02/22-rdf-syntax-ns#" xmlns:bqbiol="http://biomodels.net/biology-qualifiers/">
            <rdf:Description rdf:about="#">
              <bqbiol:is>
                <rdf:Bag>
                  <rdf:li rdf:resource="urn:miriam:biocyc:NC10:44-DIMETHYL-824-CHOLESTADIENOL"/>
                </rdf:Bag>
              </bqbiol:is>
            </rdf:Description>
            <rdf:Description rdf:about="#44-DIMETHYL-824-CHOLESTADIENOL">
              <in:inchi xmlns:in="http://biomodels.net/inchi" metaid="#44-DIMETHYL-824-CHOLESTADIENOL">InChI=1S/C29H48O/c1-19(2)9-8-10-20(3)22-12-13-23-21-11-14-25-27(4,5)26(30)16-18-29(25,7)24(21)15-17-28(22,23)6/h9,20,22-23,25-26,30H,8,10-18H2,1-7H3/t20?,22?,23?,25?,26-,28+,29+/m0/s1</in:inchi>
            </rdf:Description>
          </rdf:RDF>
        </annotation>
      </species>
      <species metaid="PROTOPORPHYRINOGEN" id="M_PROTOPORPHYRINOGEN" name="protoporphyrinogen IX" compartment="CCO__45__CYTOSOL" initialAmount="1" charge="0">
        <notes>
          <html xmlns="http://www.w3.org/1999/xhtml">
            <p>FORMULA: H38O4N4C34</p>
            <p>BIOCYC:  PROTOPORPHYRINOGEN</p>
            <p>CHARGE:  0</p>
            <p>KEGG:    C01079</p>
          </html>
        </notes>
        <annotation>
          <rdf:RDF xmlns:rdf="http://www.w3.org/1999/02/22-rdf-syntax-ns#" xmlns:bqbiol="http://biomodels.net/biology-qualifiers/">
            <rdf:Description rdf:about="#PROTOPORPHYRINOGEN">
              <bqbiol:is>
                <rdf:Bag>
                  <rdf:li rdf:resource="urn:miriam:biocyc:NC10:PROTOPORPHYRINOGEN"/>
                </rdf:Bag>
              </bqbiol:is>
            </rdf:Description>
            <rdf:Description rdf:about="#PROTOPORPHYRINOGEN">
              <in:inchi xmlns:in="http://biomodels.net/inchi" metaid="#PROTOPORPHYRINOGEN">InChI=1S/C34H40N4O4/c1-7-21-17(3)25-13-26-19(5)23(9-11-33(39)40)31(37-26)16-32-24(10-12-34(41)42)20(6)28(38-32)15-30-22(8-2)18(4)27(36-30)14-29(21)35-25/h7-8,35-38H,1-2,9-16H2,3-6H3,(H,39,40)(H,41,42)/p-2</in:inchi>
            </rdf:Description>
          </rdf:RDF>
        </annotation>
      </species>
      <species metaid="CPD0-2117" id="M_CPD0__45__2117" name="trans-hexadec-2-enoyl-CoA" compartment="CCO__45__CYTOSOL" initialAmount="1" charge="0">
        <notes>
          <html xmlns="http://www.w3.org/1999/xhtml">
            <p>FORMULA: H60S1P3N7O17C37</p>
            <p>BIOCYC:  CPD0-2117</p>
            <p>CHARGE:  0</p>
            <p>KEGG:    C05272</p>
          </html>
        </notes>
        <annotation>
          <rdf:RDF xmlns:rdf="http://www.w3.org/1999/02/22-rdf-syntax-ns#" xmlns:bqbiol="http://biomodels.net/biology-qualifiers/">
            <rdf:Description rdf:about="#CPD0-2117">
              <bqbiol:is>
                <rdf:Bag>
                  <rdf:li rdf:resource="urn:miriam:biocyc:NC10:CPD0-2117"/>
                </rdf:Bag>
              </bqbiol:is>
            </rdf:Description>
            <rdf:Description rdf:about="#CPD0-2117">
              <in:inchi xmlns:in="http://biomodels.net/inchi" metaid="#CPD0-2117">InChI=1S/C37H64N7O17P3S/c1-4-5-6-7-8-9-10-11-12-13-14-15-16-17-28(46)65-21-20-39-27(45)18-19-40-35(49)32(48)37(2,3)23-58-64(55,56)61-63(53,54)57-22-26-31(60-62(50,51)52)30(47)36(59-26)44-25-43-29-33(38)41-24-42-34(29)44/h16-17,24-26,30-32,36,47-48H,4-15,18-23H2,1-3H3,(H,39,45)(H,40,49)(H,53,54)(H,55,56)(H2,38,41,42)(H2,50,51,52)/p-4/b17-16+/t26-,30-,31-,32+,36-/m1/s1</in:inchi>
            </rdf:Description>
          </rdf:RDF>
        </annotation>
      </species>
      <species id="M_2__45__METHYL__45__BUTYRYL__45__COA" name="S-2-methyl-butyryl-CoA" compartment="CCO__45__CYTOSOL" initialAmount="1" charge="0">
        <notes>
          <html xmlns="http://www.w3.org/1999/xhtml">
            <p>FORMULA: H40S1P3N7O17C26</p>
            <p>BIOCYC:  2-METHYL-BUTYRYL-COA</p>
            <p>CHARGE:  0</p>
            <p>KEGG:    C01033</p>
          </html>
        </notes>
        <annotation>
          <rdf:RDF xmlns:rdf="http://www.w3.org/1999/02/22-rdf-syntax-ns#" xmlns:bqbiol="http://biomodels.net/biology-qualifiers/">
            <rdf:Description rdf:about="#">
              <bqbiol:is>
                <rdf:Bag>
                  <rdf:li rdf:resource="urn:miriam:biocyc:NC10:2-METHYL-BUTYRYL-COA"/>
                </rdf:Bag>
              </bqbiol:is>
            </rdf:Description>
            <rdf:Description rdf:about="#2-METHYL-BUTYRYL-COA">
              <in:inchi xmlns:in="http://biomodels.net/inchi" metaid="#2-METHYL-BUTYRYL-COA">InChI=1S/C26H44N7O17P3S/c1-5-14(2)25(38)54-9-8-28-16(34)6-7-29-23(37)20(36)26(3,4)11-47-53(44,45)50-52(42,43)46-10-15-19(49-51(39,40)41)18(35)24(48-15)33-13-32-17-21(27)30-12-31-22(17)33/h12-15,18-20,24,35-36H,5-11H2,1-4H3,(H,28,34)(H,29,37)(H,42,43)(H,44,45)(H2,27,30,31)(H2,39,40,41)/p-4</in:inchi>
            </rdf:Description>
          </rdf:RDF>
        </annotation>
      </species>
      <species metaid="NEUROSPORENE" id="M_NEUROSPORENE" name="neurosporene" compartment="CCO__45__CYTOSOL" initialAmount="1" charge="0">
        <notes>
          <html xmlns="http://www.w3.org/1999/xhtml">
            <p>FORMULA: H58C40</p>
            <p>BIOCYC:  NEUROSPORENE</p>
            <p>CHARGE:  0</p>
            <p>KEGG:    C05431</p>
          </html>
        </notes>
        <annotation>
          <rdf:RDF xmlns:rdf="http://www.w3.org/1999/02/22-rdf-syntax-ns#" xmlns:bqbiol="http://biomodels.net/biology-qualifiers/">
            <rdf:Description rdf:about="#NEUROSPORENE">
              <bqbiol:is>
                <rdf:Bag>
                  <rdf:li rdf:resource="urn:miriam:biocyc:NC10:NEUROSPORENE"/>
                </rdf:Bag>
              </bqbiol:is>
            </rdf:Description>
            <rdf:Description rdf:about="#NEUROSPORENE">
              <in:inchi xmlns:in="http://biomodels.net/inchi" metaid="#NEUROSPORENE">InChI=1S/C40H58/c1-33(2)19-13-23-37(7)27-17-31-39(9)29-15-25-35(5)21-11-12-22-36(6)26-16-30-40(10)32-18-28-38(8)24-14-20-34(3)4/h11-12,15-17,19-22,25-31H,13-14,18,23-24,32H2,1-10H3/b12-11+,25-15+,26-16+,31-17+,35-21+,36-22+,37-27+,38-28+,39-29+,40-30+</in:inchi>
            </rdf:Description>
          </rdf:RDF>
        </annotation>
      </species>
      <species metaid="CPD-7408" id="M_CPD__45__7408" name="phytofluene" compartment="CCO__45__CYTOSOL" initialAmount="1" charge="0">
        <notes>
          <html xmlns="http://www.w3.org/1999/xhtml">
            <p>FORMULA: H62C40</p>
            <p>BIOCYC:  CPD-7408</p>
            <p>CHARGE:  0</p>
            <p>KEGG:    C05414</p>
          </html>
        </notes>
        <annotation>
          <rdf:RDF xmlns:rdf="http://www.w3.org/1999/02/22-rdf-syntax-ns#" xmlns:bqbiol="http://biomodels.net/biology-qualifiers/">
            <rdf:Description rdf:about="#CPD-7408">
              <bqbiol:is>
                <rdf:Bag>
                  <rdf:li rdf:resource="urn:miriam:biocyc:NC10:CPD-7408"/>
                </rdf:Bag>
              </bqbiol:is>
            </rdf:Description>
            <rdf:Description rdf:about="#CPD-7408">
              <in:inchi xmlns:in="http://biomodels.net/inchi" metaid="#CPD-7408">InChI=1S/C40H62/c1-33(2)19-13-23-37(7)27-17-31-39(9)29-15-25-35(5)21-11-12-22-36(6)26-16-30-40(10)32-18-28-38(8)24-14-20-34(3)4/h11-12,15,19-22,25,27-30H,13-14,16-18,23-24,26,31-32H2,1-10H3/b12-11+,25-15+,35-21+,36-22+,37-27+,38-28+,39-29+,40-30+</in:inchi>
            </rdf:Description>
          </rdf:RDF>
        </annotation>
      </species>
      <species metaid="CPD1F-98" id="M_CPD1F__45__98" name="all-trans-zeta-carotene" compartment="CCO__45__CYTOSOL" initialAmount="1" charge="0">
        <notes>
          <html xmlns="http://www.w3.org/1999/xhtml">
            <p>FORMULA: H60C40</p>
            <p>BIOCYC:  CPD1F-98</p>
            <p>CHARGE:  0</p>
            <p>KEGG:    C05430</p>
          </html>
        </notes>
        <annotation>
          <rdf:RDF xmlns:rdf="http://www.w3.org/1999/02/22-rdf-syntax-ns#" xmlns:bqbiol="http://biomodels.net/biology-qualifiers/">
            <rdf:Description rdf:about="#CPD1F-98">
              <bqbiol:is>
                <rdf:Bag>
                  <rdf:li rdf:resource="urn:miriam:biocyc:NC10:CPD1F-98"/>
                </rdf:Bag>
              </bqbiol:is>
            </rdf:Description>
            <rdf:Description rdf:about="#CPD1F-98">
              <in:inchi xmlns:in="http://biomodels.net/inchi" metaid="#CPD1F-98">InChI=1S/C40H60/c1-33(2)19-13-23-37(7)27-17-31-39(9)29-15-25-35(5)21-11-12-22-36(6)26-16-30-40(10)32-18-28-38(8)24-14-20-34(3)4/h11-12,15-16,19-22,25-30H,13-14,17-18,23-24,31-32H2,1-10H3/b12-11+,25-15+,26-16+,35-21+,36-22+,37-27+,38-28+,39-29+,40-30+</in:inchi>
            </rdf:Description>
          </rdf:RDF>
        </annotation>
      </species>
      <species metaid="FAD" id="M_FAD__91__CCO__45__GLYOXYSOME__93__" name="FAD" compartment="CCO__45__GLYOXYSOME" initialAmount="1" charge="0">
        <notes>
          <html xmlns="http://www.w3.org/1999/xhtml">
            <p>FORMULA: H30P2O15C27N9</p>
            <p>BIOCYC:  FAD</p>
            <p>CHARGE:  0</p>
            <p>KEGG:    C00016</p>
          </html>
        </notes>
        <annotation>
          <rdf:RDF xmlns:rdf="http://www.w3.org/1999/02/22-rdf-syntax-ns#" xmlns:bqbiol="http://biomodels.net/biology-qualifiers/">
            <rdf:Description rdf:about="#FAD">
              <bqbiol:is>
                <rdf:Bag>
                  <rdf:li rdf:resource="urn:miriam:biocyc:NC10:FAD"/>
                </rdf:Bag>
              </bqbiol:is>
            </rdf:Description>
            <rdf:Description rdf:about="#FAD">
              <in:inchi xmlns:in="http://biomodels.net/inchi" metaid="#FAD">InChI=1S/C27H33N9O15P2/c1-10-3-12-13(4-11(10)2)35(24-18(32-12)25(42)34-27(43)33-24)5-14(37)19(39)15(38)6-48-52(44,45)51-53(46,47)49-7-16-20(40)21(41)26(50-16)36-9-31-17-22(28)29-8-30-23(17)36/h3-4,8-9,14-16,19-21,26,37-41H,5-7H2,1-2H3,(H5,28,29,30,34,42,43,44,45,46,47)/p-3</in:inchi>
            </rdf:Description>
          </rdf:RDF>
        </annotation>
      </species>
      <species metaid="FADH2" id="M_FADH2__91__CCO__45__GLYOXYSOME__93__" name="FADH2" compartment="CCO__45__GLYOXYSOME" initialAmount="1" charge="0">
        <notes>
          <html xmlns="http://www.w3.org/1999/xhtml">
            <p>FORMULA: H33P2O15C27N9</p>
            <p>BIOCYC:  FADH2</p>
            <p>CHARGE:  0</p>
            <p>KEGG:    C01352</p>
          </html>
        </notes>
        <annotation>
          <rdf:RDF xmlns:rdf="http://www.w3.org/1999/02/22-rdf-syntax-ns#" xmlns:bqbiol="http://biomodels.net/biology-qualifiers/">
            <rdf:Description rdf:about="#FADH2">
              <bqbiol:is>
                <rdf:Bag>
                  <rdf:li rdf:resource="urn:miriam:biocyc:NC10:FADH2"/>
                </rdf:Bag>
              </bqbiol:is>
            </rdf:Description>
            <rdf:Description rdf:about="#FADH2">
              <in:inchi xmlns:in="http://biomodels.net/inchi" metaid="#FADH2">InChI=1S/C27H35N9O15P2/c1-10-3-12-13(4-11(10)2)35(24-18(32-12)25(42)34-27(43)33-24)5-14(37)19(39)15(38)6-48-52(44,45)51-53(46,47)49-7-16-20(40)21(41)26(50-16)36-9-31-17-22(28)29-8-30-23(17)36/h3-4,8-9,14-16,19-21,26,32,37-41H,5-7H2,1-2H3,(H,44,45)(H,46,47)(H2,28,29,30)(H2,33,34,42,43)/p-2</in:inchi>
            </rdf:Description>
          </rdf:RDF>
        </annotation>
      </species>
      <species metaid="ISOVALERYL-COA" id="M_ISOVALERYL__45__COA" name="isovaleryl-CoA" compartment="CCO__45__CYTOSOL" initialAmount="1" charge="0">
        <notes>
          <html xmlns="http://www.w3.org/1999/xhtml">
            <p>FORMULA: H40S1P3N7O17C26</p>
            <p>BIOCYC:  ISOVALERYL-COA</p>
            <p>CHARGE:  0</p>
            <p>KEGG:    C02939</p>
          </html>
        </notes>
        <annotation>
          <rdf:RDF xmlns:rdf="http://www.w3.org/1999/02/22-rdf-syntax-ns#" xmlns:bqbiol="http://biomodels.net/biology-qualifiers/">
            <rdf:Description rdf:about="#ISOVALERYL-COA">
              <bqbiol:is>
                <rdf:Bag>
                  <rdf:li rdf:resource="urn:miriam:biocyc:NC10:ISOVALERYL-COA"/>
                </rdf:Bag>
              </bqbiol:is>
            </rdf:Description>
            <rdf:Description rdf:about="#ISOVALERYL-COA">
              <in:inchi xmlns:in="http://biomodels.net/inchi" metaid="#ISOVALERYL-COA">InChI=1S/C26H44N7O17P3S/c1-14(2)9-17(35)54-8-7-28-16(34)5-6-29-24(38)21(37)26(3,4)11-47-53(44,45)50-52(42,43)46-10-15-20(49-51(39,40)41)19(36)25(48-15)33-13-32-18-22(27)30-12-31-23(18)33/h12-15,19-21,25,36-37H,5-11H2,1-4H3,(H,28,34)(H,29,38)(H,42,43)(H,44,45)(H2,27,30,31)(H2,39,40,41)/p-4</in:inchi>
            </rdf:Description>
          </rdf:RDF>
        </annotation>
      </species>
      <species metaid="D-ALANINE" id="M_D__45__ALANINE__91__CCO__45__MIT__93__" name="D-alanine" compartment="CCO__45__MIT" initialAmount="1" charge="0">
        <notes>
          <html xmlns="http://www.w3.org/1999/xhtml">
            <p>FORMULA: H7O2N1C3</p>
            <p>BIOCYC:  D-ALANINE</p>
            <p>CHARGE:  0</p>
            <p>KEGG:    C00133</p>
          </html>
        </notes>
        <annotation>
          <rdf:RDF xmlns:rdf="http://www.w3.org/1999/02/22-rdf-syntax-ns#" xmlns:bqbiol="http://biomodels.net/biology-qualifiers/">
            <rdf:Description rdf:about="#D-ALANINE">
              <bqbiol:is>
                <rdf:Bag>
                  <rdf:li rdf:resource="urn:miriam:biocyc:NC10:D-ALANINE"/>
                </rdf:Bag>
              </bqbiol:is>
            </rdf:Description>
            <rdf:Description rdf:about="#D-ALANINE">
              <in:inchi xmlns:in="http://biomodels.net/inchi" metaid="#D-ALANINE">InChI=1S/C3H7NO2/c1-2(4)3(5)6/h2H,4H2,1H3,(H,5,6)/t2-/m1/s1</in:inchi>
            </rdf:Description>
          </rdf:RDF>
        </annotation>
      </species>
      <species id="M_CPD__45__218__91__CCO__45__MIT__93__" name="D-methionine" compartment="CCO__45__MIT" initialAmount="1" charge="0">
        <notes>
          <html xmlns="http://www.w3.org/1999/xhtml">
            <p>FORMULA: H11S1O2N1C5</p>
            <p>BIOCYC:  CPD-218</p>
            <p>CHARGE:  0</p>
            <p>KEGG:    C00855</p>
          </html>
        </notes>
        <annotation>
          <rdf:RDF xmlns:rdf="http://www.w3.org/1999/02/22-rdf-syntax-ns#" xmlns:bqbiol="http://biomodels.net/biology-qualifiers/">
            <rdf:Description rdf:about="#">
              <bqbiol:is>
                <rdf:Bag>
                  <rdf:li rdf:resource="urn:miriam:biocyc:NC10:CPD-218"/>
                </rdf:Bag>
              </bqbiol:is>
            </rdf:Description>
            <rdf:Description rdf:about="#CPD-218">
              <in:inchi xmlns:in="http://biomodels.net/inchi" metaid="#CPD-218">InChI=1S/C5H11NO2S/c1-9-3-2-4(6)5(7)8/h4H,2-3,6H2,1H3,(H,7,8)/t4-/m1/s1</in:inchi>
            </rdf:Description>
          </rdf:RDF>
        </annotation>
      </species>
      <species metaid="HYDROGEN-PEROXIDE" id="M_HYDROGEN__45__PEROXIDE__91__CCO__45__MIT__93__" name="hydrogen peroxide" compartment="CCO__45__MIT" initialAmount="1" charge="0">
        <notes>
          <html xmlns="http://www.w3.org/1999/xhtml">
            <p>FORMULA: H2O2</p>
            <p>BIOCYC:  HYDROGEN-PEROXIDE</p>
            <p>CHARGE:  0</p>
            <p>KEGG:    C00027</p>
          </html>
        </notes>
        <annotation>
          <rdf:RDF xmlns:rdf="http://www.w3.org/1999/02/22-rdf-syntax-ns#" xmlns:bqbiol="http://biomodels.net/biology-qualifiers/">
            <rdf:Description rdf:about="#HYDROGEN-PEROXIDE">
              <bqbiol:is>
                <rdf:Bag>
                  <rdf:li rdf:resource="urn:miriam:biocyc:NC10:HYDROGEN-PEROXIDE"/>
                </rdf:Bag>
              </bqbiol:is>
            </rdf:Description>
            <rdf:Description rdf:about="#HYDROGEN-PEROXIDE">
              <in:inchi xmlns:in="http://biomodels.net/inchi" metaid="#HYDROGEN-PEROXIDE">InChI=1S/H2O2/c1-2/h1-2H</in:inchi>
            </rdf:Description>
          </rdf:RDF>
        </annotation>
      </species>
      <species id="M_AMMONIA__91__CCO__45__MIT__93__" name="ammonia" compartment="CCO__45__MIT" initialAmount="1" charge="0">
        <notes>
          <html xmlns="http://www.w3.org/1999/xhtml">
            <p>FORMULA: N1H3</p>
            <p>BIOCYC:  AMMONIA</p>
            <p>CHARGE:  0</p>
            <p>KEGG:    C00014</p>
          </html>
        </notes>
        <annotation>
          <rdf:RDF xmlns:rdf="http://www.w3.org/1999/02/22-rdf-syntax-ns#" xmlns:bqbiol="http://biomodels.net/biology-qualifiers/">
            <rdf:Description rdf:about="#">
              <bqbiol:is>
                <rdf:Bag>
                  <rdf:li rdf:resource="urn:miriam:biocyc:NC10:AMMONIA"/>
                </rdf:Bag>
              </bqbiol:is>
            </rdf:Description>
            <rdf:Description rdf:about="#AMMONIA">
              <in:inchi xmlns:in="http://biomodels.net/inchi" metaid="#AMMONIA">InChI=1S/H3N/h1H3</in:inchi>
            </rdf:Description>
          </rdf:RDF>
        </annotation>
      </species>
      <species metaid="SACCHAROPINE" id="M_SACCHAROPINE" name="saccharopine" compartment="CCO__45__CYTOSOL" initialAmount="1" charge="0">
        <notes>
          <html xmlns="http://www.w3.org/1999/xhtml">
            <p>FORMULA: H23O6N2C11</p>
            <p>BIOCYC:  SACCHAROPINE</p>
            <p>CHARGE:  0</p>
            <p>KEGG:    C00449</p>
          </html>
        </notes>
        <annotation>
          <rdf:RDF xmlns:rdf="http://www.w3.org/1999/02/22-rdf-syntax-ns#" xmlns:bqbiol="http://biomodels.net/biology-qualifiers/">
            <rdf:Description rdf:about="#SACCHAROPINE">
              <bqbiol:is>
                <rdf:Bag>
                  <rdf:li rdf:resource="urn:miriam:biocyc:NC10:SACCHAROPINE"/>
                </rdf:Bag>
              </bqbiol:is>
            </rdf:Description>
            <rdf:Description rdf:about="#SACCHAROPINE">
              <in:inchi xmlns:in="http://biomodels.net/inchi" metaid="#SACCHAROPINE">InChI=1S/C11H18N2O6/c12-7(10(16)17)3-1-2-6-13-8(11(18)19)4-5-9(14)15/h7-8,13H,1-6H2,(H,14,15)(H,16,17)(H,18,19)/q+3/t7-,8-/m0/s1</in:inchi>
            </rdf:Description>
          </rdf:RDF>
        </annotation>
      </species>
      <species metaid="CPD-7682" id="M_CPD__45__7682" name="delta1-piperideine-6-carboxylate" compartment="CCO__45__CYTOSOL" initialAmount="1" charge="0">
        <notes>
          <html xmlns="http://www.w3.org/1999/xhtml">
            <p>FORMULA: H8O2N1C6</p>
            <p>BIOCYC:  CPD-7682</p>
            <p>CHARGE:  0</p>
            <p>KEGG:    C00450</p>
          </html>
        </notes>
        <annotation>
          <rdf:RDF xmlns:rdf="http://www.w3.org/1999/02/22-rdf-syntax-ns#" xmlns:bqbiol="http://biomodels.net/biology-qualifiers/">
            <rdf:Description rdf:about="#CPD-7682">
              <bqbiol:is>
                <rdf:Bag>
                  <rdf:li rdf:resource="urn:miriam:biocyc:NC10:CPD-7682"/>
                </rdf:Bag>
              </bqbiol:is>
            </rdf:Description>
            <rdf:Description rdf:about="#CPD-7682">
              <in:inchi xmlns:in="http://biomodels.net/inchi" metaid="#CPD-7682">InChI=1S/C6H9NO2/c8-6(9)5-3-1-2-4-7-5/h4-5H,1-3H2,(H,8,9)/p-1</in:inchi>
            </rdf:Description>
          </rdf:RDF>
        </annotation>
      </species>
      <species metaid="CPD-6082" id="M_CPD__45__6082" name="3-aminopropanal" compartment="CCO__45__CYTOSOL" initialAmount="1" charge="0">
        <notes>
          <html xmlns="http://www.w3.org/1999/xhtml">
            <p>FORMULA: H8N1O1C3</p>
            <p>BIOCYC:  CPD-6082</p>
            <p>CHARGE:  0</p>
            <p>KEGG:    C02229</p>
          </html>
        </notes>
        <annotation>
          <rdf:RDF xmlns:rdf="http://www.w3.org/1999/02/22-rdf-syntax-ns#" xmlns:bqbiol="http://biomodels.net/biology-qualifiers/">
            <rdf:Description rdf:about="#CPD-6082">
              <bqbiol:is>
                <rdf:Bag>
                  <rdf:li rdf:resource="urn:miriam:biocyc:NC10:CPD-6082"/>
                </rdf:Bag>
              </bqbiol:is>
            </rdf:Description>
            <rdf:Description rdf:about="#CPD-6082">
              <in:inchi xmlns:in="http://biomodels.net/inchi" metaid="#CPD-6082">InChI=1S/C3H7NO/c4-2-1-3-5/h3H,1-2,4H2/p+1</in:inchi>
            </rdf:Description>
          </rdf:RDF>
        </annotation>
      </species>
      <species metaid="Reduced-ferredoxins" id="M_Reduced__45__ferredoxins" name="a reduced ferredoxin" compartment="CCO__45__CYTOSOL" initialAmount="1" charge="0">
        <notes>
          <html xmlns="http://www.w3.org/1999/xhtml">
            <p>FORMULA: Ferredoxins1H2</p>
            <p>BIOCYC:  Reduced-ferredoxins</p>
            <p>CHARGE:  0</p>
            <p>KEGG:    C00138</p>
          </html>
        </notes>
        <annotation>
          <rdf:RDF xmlns:rdf="http://www.w3.org/1999/02/22-rdf-syntax-ns#" xmlns:bqbiol="http://biomodels.net/biology-qualifiers/">
            <rdf:Description rdf:about="#Reduced-ferredoxins">
              <bqbiol:is>
                <rdf:Bag>
                  <rdf:li rdf:resource="urn:miriam:biocyc:NC10:Reduced-ferredoxins"/>
                </rdf:Bag>
              </bqbiol:is>
            </rdf:Description>
            <rdf:Description rdf:about="#Reduced-ferredoxins">
              <in:inchi xmlns:in="http://biomodels.net/inchi" metaid="#Reduced-ferredoxins"/>
            </rdf:Description>
          </rdf:RDF>
        </annotation>
      </species>
      <species id="M_FADH2" name="FADH2" compartment="CCO__45__CYTOSOL" initialAmount="1" charge="0">
        <notes>
          <html xmlns="http://www.w3.org/1999/xhtml">
            <p>FORMULA: H33P2O15C27N9</p>
            <p>BIOCYC:  FADH2</p>
            <p>CHARGE:  0</p>
            <p>KEGG:    C01352</p>
          </html>
        </notes>
        <annotation>
          <rdf:RDF xmlns:rdf="http://www.w3.org/1999/02/22-rdf-syntax-ns#" xmlns:bqbiol="http://biomodels.net/biology-qualifiers/">
            <rdf:Description rdf:about="#">
              <bqbiol:is>
                <rdf:Bag>
                  <rdf:li rdf:resource="urn:miriam:biocyc:NC10:FADH2"/>
                </rdf:Bag>
              </bqbiol:is>
            </rdf:Description>
            <rdf:Description rdf:about="#FADH2">
              <in:inchi xmlns:in="http://biomodels.net/inchi" metaid="#FADH2">InChI=1S/C27H35N9O15P2/c1-10-3-12-13(4-11(10)2)35(24-18(32-12)25(42)34-27(43)33-24)5-14(37)19(39)15(38)6-48-52(44,45)51-53(46,47)49-7-16-20(40)21(41)26(50-16)36-9-31-17-22(28)29-8-30-23(17)36/h3-4,8-9,14-16,19-21,26,32,37-41H,5-7H2,1-2H3,(H,44,45)(H,46,47)(H2,28,29,30)(H2,33,34,42,43)/p-2</in:inchi>
            </rdf:Description>
          </rdf:RDF>
        </annotation>
      </species>
      <species metaid="L-DELTA1-PYRROLINE_5-CARBOXYLATE" id="M_L__45__DELTA1__45__PYRROLINE_5__45__CARBOXYLATE" name="(S)-1-pyrroline-5-carboxylate" compartment="CCO__45__CYTOSOL" initialAmount="1" charge="0">
        <notes>
          <html xmlns="http://www.w3.org/1999/xhtml">
            <p>FORMULA: H6N1C5O2</p>
            <p>BIOCYC:  L-DELTA1-PYRROLINE_5-CARBOXYLATE</p>
            <p>CHARGE:  0</p>
            <p>KEGG:    C03912</p>
          </html>
        </notes>
        <annotation>
          <rdf:RDF xmlns:rdf="http://www.w3.org/1999/02/22-rdf-syntax-ns#" xmlns:bqbiol="http://biomodels.net/biology-qualifiers/">
            <rdf:Description rdf:about="#L-DELTA1-PYRROLINE_5-CARBOXYLATE">
              <bqbiol:is>
                <rdf:Bag>
                  <rdf:li rdf:resource="urn:miriam:biocyc:NC10:L-DELTA1-PYRROLINE_5-CARBOXYLATE"/>
                </rdf:Bag>
              </bqbiol:is>
            </rdf:Description>
            <rdf:Description rdf:about="#L-DELTA1-PYRROLINE_5-CARBOXYLATE">
              <in:inchi xmlns:in="http://biomodels.net/inchi" metaid="#L-DELTA1-PYRROLINE_5-CARBOXYLATE">InChI=1S/C5H7NO2/c7-5(8)4-2-1-3-6-4/h3-4H,1-2H2,(H,7,8)/p-1/t4-/m0/s1</in:inchi>
            </rdf:Description>
          </rdf:RDF>
        </annotation>
      </species>
      <species id="M_NITRATE" name="nitrate" compartment="CCO__45__CYTOSOL" initialAmount="1" charge="-1">
        <notes>
          <html xmlns="http://www.w3.org/1999/xhtml">
            <p>FORMULA: O3N1</p>
            <p>BIOCYC:  NITRATE</p>
            <p>CHARGE:  -1</p>
            <p>KEGG:    C00244</p>
          </html>
        </notes>
        <annotation>
          <rdf:RDF xmlns:rdf="http://www.w3.org/1999/02/22-rdf-syntax-ns#" xmlns:bqbiol="http://biomodels.net/biology-qualifiers/">
            <rdf:Description rdf:about="#">
              <bqbiol:is>
                <rdf:Bag>
                  <rdf:li rdf:resource="urn:miriam:biocyc:NC10:NITRATE"/>
                </rdf:Bag>
              </bqbiol:is>
            </rdf:Description>
            <rdf:Description rdf:about="#NITRATE">
              <in:inchi xmlns:in="http://biomodels.net/inchi" metaid="#NITRATE">InChI=1S/NO3/c2-1(3)4/q-1</in:inchi>
            </rdf:Description>
          </rdf:RDF>
        </annotation>
      </species>
      <species id="M_AMMONIUM" name="ammonium" compartment="CCO__45__CYTOSOL" initialAmount="1" charge="1">
        <notes>
          <html xmlns="http://www.w3.org/1999/xhtml">
            <p>FORMULA: N1H4</p>
            <p>BIOCYC:  AMMONIUM</p>
            <p>CHARGE:  1</p>
            <p>KEGG:    C01342</p>
          </html>
        </notes>
        <annotation>
          <rdf:RDF xmlns:rdf="http://www.w3.org/1999/02/22-rdf-syntax-ns#" xmlns:bqbiol="http://biomodels.net/biology-qualifiers/">
            <rdf:Description rdf:about="#">
              <bqbiol:is>
                <rdf:Bag>
                  <rdf:li rdf:resource="urn:miriam:biocyc:NC10:AMMONIUM"/>
                </rdf:Bag>
              </bqbiol:is>
            </rdf:Description>
            <rdf:Description rdf:about="#AMMONIUM">
              <in:inchi xmlns:in="http://biomodels.net/inchi" metaid="#AMMONIUM">InChI=1S/H3N/h1H3/p+1</in:inchi>
            </rdf:Description>
          </rdf:RDF>
        </annotation>
      </species>
      <species metaid="NH4OH" id="M_NH4OH" name="ammonium hydroxide" compartment="CCO__45__CYTOSOL" initialAmount="1" charge="0">
        <notes>
          <html xmlns="http://www.w3.org/1999/xhtml">
            <p>FORMULA: H5O1N1</p>
            <p>BIOCYC:  NH4OH</p>
            <p>CHARGE:  0</p>
            <p>KEGG:    C00192,C01358</p>
          </html>
        </notes>
        <annotation>
          <rdf:RDF xmlns:rdf="http://www.w3.org/1999/02/22-rdf-syntax-ns#" xmlns:bqbiol="http://biomodels.net/biology-qualifiers/">
            <rdf:Description rdf:about="#NH4OH">
              <bqbiol:is>
                <rdf:Bag>
                  <rdf:li rdf:resource="urn:miriam:biocyc:NC10:NH4OH"/>
                </rdf:Bag>
              </bqbiol:is>
            </rdf:Description>
            <rdf:Description rdf:about="#NH4OH">
              <in:inchi xmlns:in="http://biomodels.net/inchi" metaid="#NH4OH">InChI=1S/H3N/h1H3/p+1</in:inchi>
            </rdf:Description>
          </rdf:RDF>
        </annotation>
      </species>
      <species id="M_NITRITE" name="nitrite" compartment="CCO__45__CYTOSOL" initialAmount="1" charge="-1">
        <notes>
          <html xmlns="http://www.w3.org/1999/xhtml">
            <p>FORMULA: O2N1</p>
            <p>BIOCYC:  NITRITE</p>
            <p>CHARGE:  -1</p>
            <p>KEGG:    C00088</p>
          </html>
        </notes>
        <annotation>
          <rdf:RDF xmlns:rdf="http://www.w3.org/1999/02/22-rdf-syntax-ns#" xmlns:bqbiol="http://biomodels.net/biology-qualifiers/">
            <rdf:Description rdf:about="#">
              <bqbiol:is>
                <rdf:Bag>
                  <rdf:li rdf:resource="urn:miriam:biocyc:NC10:NITRITE"/>
                </rdf:Bag>
              </bqbiol:is>
            </rdf:Description>
            <rdf:Description rdf:about="#NITRITE">
              <in:inchi xmlns:in="http://biomodels.net/inchi" metaid="#NITRITE">InChI=1S/HNO2/c2-1-3/h(H,2,3)/p-1</in:inchi>
            </rdf:Description>
          </rdf:RDF>
        </annotation>
      </species>
      <species metaid="URATE" id="M_URATE" name="urate" compartment="CCO__45__CYTOSOL" initialAmount="1" charge="0">
        <notes>
          <html xmlns="http://www.w3.org/1999/xhtml">
            <p>FORMULA: H4C5N4O3</p>
            <p>BIOCYC:  URATE</p>
            <p>CHARGE:  0</p>
            <p>KEGG:    C00366</p>
          </html>
        </notes>
        <annotation>
          <rdf:RDF xmlns:rdf="http://www.w3.org/1999/02/22-rdf-syntax-ns#" xmlns:bqbiol="http://biomodels.net/biology-qualifiers/">
            <rdf:Description rdf:about="#URATE">
              <bqbiol:is>
                <rdf:Bag>
                  <rdf:li rdf:resource="urn:miriam:biocyc:NC10:URATE"/>
                </rdf:Bag>
              </bqbiol:is>
            </rdf:Description>
            <rdf:Description rdf:about="#URATE">
              <in:inchi xmlns:in="http://biomodels.net/inchi" metaid="#URATE">InChI=1S/C5H6N4O3/c10-3-1-2(7-4(11)6-1)8-5(12)9-3/h5,12H,(H4,6,7,8,9,10,11)/p-2</in:inchi>
            </rdf:Description>
          </rdf:RDF>
        </annotation>
      </species>
      <species id="M_HYDROGEN__45__PEROXIDE" name="hydrogen peroxide" compartment="CCO__45__CYTOSOL" initialAmount="1" charge="0">
        <notes>
          <html xmlns="http://www.w3.org/1999/xhtml">
            <p>FORMULA: H2O2</p>
            <p>BIOCYC:  HYDROGEN-PEROXIDE</p>
            <p>CHARGE:  0</p>
            <p>KEGG:    C00027</p>
          </html>
        </notes>
        <annotation>
          <rdf:RDF xmlns:rdf="http://www.w3.org/1999/02/22-rdf-syntax-ns#" xmlns:bqbiol="http://biomodels.net/biology-qualifiers/">
            <rdf:Description rdf:about="#">
              <bqbiol:is>
                <rdf:Bag>
                  <rdf:li rdf:resource="urn:miriam:biocyc:NC10:HYDROGEN-PEROXIDE"/>
                </rdf:Bag>
              </bqbiol:is>
            </rdf:Description>
            <rdf:Description rdf:about="#HYDROGEN-PEROXIDE">
              <in:inchi xmlns:in="http://biomodels.net/inchi" metaid="#HYDROGEN-PEROXIDE">InChI=1S/H2O2/c1-2/h1-2H</in:inchi>
            </rdf:Description>
          </rdf:RDF>
        </annotation>
      </species>
      <species id="M_OXYGEN__45__MOLECULE" name="oxygen" compartment="CCO__45__CYTOSOL" initialAmount="1" charge="0">
        <notes>
          <html xmlns="http://www.w3.org/1999/xhtml">
            <p>FORMULA: O2</p>
            <p>BIOCYC:  OXYGEN-MOLECULE</p>
            <p>CHARGE:  0</p>
            <p>KEGG:    C00007</p>
          </html>
        </notes>
        <annotation>
          <rdf:RDF xmlns:rdf="http://www.w3.org/1999/02/22-rdf-syntax-ns#" xmlns:bqbiol="http://biomodels.net/biology-qualifiers/">
            <rdf:Description rdf:about="#">
              <bqbiol:is>
                <rdf:Bag>
                  <rdf:li rdf:resource="urn:miriam:biocyc:NC10:OXYGEN-MOLECULE"/>
                </rdf:Bag>
              </bqbiol:is>
            </rdf:Description>
            <rdf:Description rdf:about="#OXYGEN-MOLECULE">
              <in:inchi xmlns:in="http://biomodels.net/inchi" metaid="#OXYGEN-MOLECULE">InChI=1S/O2/c1-2</in:inchi>
            </rdf:Description>
          </rdf:RDF>
        </annotation>
      </species>
      <species id="M_OXYGEN__45__MOLECULE__91__CCO__45__MIT__93__" name="oxygen" compartment="CCO__45__MIT" initialAmount="1" charge="0">
        <notes>
          <html xmlns="http://www.w3.org/1999/xhtml">
            <p>FORMULA: O2</p>
            <p>BIOCYC:  OXYGEN-MOLECULE</p>
            <p>CHARGE:  0</p>
            <p>KEGG:    C00007</p>
          </html>
        </notes>
        <annotation>
          <rdf:RDF xmlns:rdf="http://www.w3.org/1999/02/22-rdf-syntax-ns#" xmlns:bqbiol="http://biomodels.net/biology-qualifiers/">
            <rdf:Description rdf:about="#">
              <bqbiol:is>
                <rdf:Bag>
                  <rdf:li rdf:resource="urn:miriam:biocyc:NC10:OXYGEN-MOLECULE"/>
                </rdf:Bag>
              </bqbiol:is>
            </rdf:Description>
            <rdf:Description rdf:about="#OXYGEN-MOLECULE">
              <in:inchi xmlns:in="http://biomodels.net/inchi" metaid="#OXYGEN-MOLECULE">InChI=1S/O2/c1-2</in:inchi>
            </rdf:Description>
          </rdf:RDF>
        </annotation>
      </species>
      <species metaid="OCTAPRENYL-METHOXY-BENZOQUINONE" id="M_OCTAPRENYL__45__METHOXY__45__BENZOQUINONE" name="2-octaprenyl-6-methoxy-1,4-benzoquinol" compartment="CCO__45__CYTOSOL" initialAmount="1" charge="0">
        <notes>
          <html xmlns="http://www.w3.org/1999/xhtml">
            <p>FORMULA: H74O3C47</p>
            <p>BIOCYC:  OCTAPRENYL-METHOXY-BENZOQUINONE</p>
            <p>CHARGE:  0</p>
            <p>KEGG:    C05813</p>
          </html>
        </notes>
        <annotation>
          <rdf:RDF xmlns:rdf="http://www.w3.org/1999/02/22-rdf-syntax-ns#" xmlns:bqbiol="http://biomodels.net/biology-qualifiers/">
            <rdf:Description rdf:about="#OCTAPRENYL-METHOXY-BENZOQUINONE">
              <bqbiol:is>
                <rdf:Bag>
                  <rdf:li rdf:resource="urn:miriam:biocyc:NC10:OCTAPRENYL-METHOXY-BENZOQUINONE"/>
                </rdf:Bag>
              </bqbiol:is>
            </rdf:Description>
            <rdf:Description rdf:about="#OCTAPRENYL-METHOXY-BENZOQUINONE">
              <in:inchi xmlns:in="http://biomodels.net/inchi" metaid="#OCTAPRENYL-METHOXY-BENZOQUINONE">InChI=1S/C47H74O3/c1-36(2)18-11-19-37(3)20-12-21-38(4)22-13-23-39(5)24-14-25-40(6)26-15-27-41(7)28-16-29-42(8)30-17-31-43(9)32-33-44-34-45(48)35-46(50-10)47(44)49/h18,20,22,24,26,28,30,32,34-35,45,47-49H,11-17,19,21,23,25,27,29,31,33H2,1-10H3/b37-20+,38-22+,39-24+,40-26+,41-28+,42-30+,43-32+</in:inchi>
            </rdf:Description>
          </rdf:RDF>
        </annotation>
      </species>
      <species metaid="OCTAPRENYL-METHYL-METHOXY-BENZQ" id="M_OCTAPRENYL__45__METHYL__45__METHOXY__45__BENZQ" name="2-octaprenyl-3-methyl-6-methoxy-1,4-benzoquinol" compartment="CCO__45__CYTOSOL" initialAmount="1" charge="0">
        <notes>
          <html xmlns="http://www.w3.org/1999/xhtml">
            <p>FORMULA: H76O3C48</p>
            <p>BIOCYC:  OCTAPRENYL-METHYL-METHOXY-BENZQ</p>
            <p>CHARGE:  0</p>
            <p>KEGG:    C05814</p>
          </html>
        </notes>
        <annotation>
          <rdf:RDF xmlns:rdf="http://www.w3.org/1999/02/22-rdf-syntax-ns#" xmlns:bqbiol="http://biomodels.net/biology-qualifiers/">
            <rdf:Description rdf:about="#OCTAPRENYL-METHYL-METHOXY-BENZQ">
              <bqbiol:is>
                <rdf:Bag>
                  <rdf:li rdf:resource="urn:miriam:biocyc:NC10:OCTAPRENYL-METHYL-METHOXY-BENZQ"/>
                </rdf:Bag>
              </bqbiol:is>
            </rdf:Description>
            <rdf:Description rdf:about="#OCTAPRENYL-METHYL-METHOXY-BENZQ">
              <in:inchi xmlns:in="http://biomodels.net/inchi" metaid="#OCTAPRENYL-METHYL-METHOXY-BENZQ">InChI=1S/C48H76O3/c1-36(2)19-12-20-37(3)21-13-22-38(4)23-14-24-39(5)25-15-26-40(6)27-16-28-41(7)29-17-30-42(8)31-18-32-43(9)33-34-45-44(10)46(49)35-47(51-11)48(45)50/h19,21,23,25,27,29,31,33,35,46,48-50H,12-18,20,22,24,26,28,30,32,34H2,1-11H3/b37-21+,38-23+,39-25+,40-27+,41-29+,42-31+,43-33+</in:inchi>
            </rdf:Description>
          </rdf:RDF>
        </annotation>
      </species>
      <species id="M_3__45__HEXAPRENYL__45__45__45__DIHYDROXYBENZOATE" name="3-hexaprenyl-4,5-dihydroxybenzoate" compartment="CCO__45__CYTOSOL" initialAmount="1" charge="0">
        <notes>
          <html xmlns="http://www.w3.org/1999/xhtml">
            <p>FORMULA: H53O4C37</p>
            <p>BIOCYC:  3-HEXAPRENYL-45-DIHYDROXYBENZOATE</p>
            <p>CHARGE:  0</p>
            <p>KEGG:    C05200</p>
          </html>
        </notes>
        <annotation>
          <rdf:RDF xmlns:rdf="http://www.w3.org/1999/02/22-rdf-syntax-ns#" xmlns:bqbiol="http://biomodels.net/biology-qualifiers/">
            <rdf:Description rdf:about="#">
              <bqbiol:is>
                <rdf:Bag>
                  <rdf:li rdf:resource="urn:miriam:biocyc:NC10:3-HEXAPRENYL-45-DIHYDROXYBENZOATE"/>
                </rdf:Bag>
              </bqbiol:is>
            </rdf:Description>
            <rdf:Description rdf:about="#3-HEXAPRENYL-45-DIHYDROXYBENZOATE">
              <in:inchi xmlns:in="http://biomodels.net/inchi" metaid="#3-HEXAPRENYL-45-DIHYDROXYBENZOATE">InChI=1S/C37H54O4/c1-27(2)13-8-14-28(3)15-9-16-29(4)17-10-18-30(5)19-11-20-31(6)21-12-22-32(7)23-24-33-25-34(37(40)41)26-35(38)36(33)39/h13,15,17,19,21,23,25-26,38-39H,8-12,14,16,18,20,22,24H2,1-7H3,(H,40,41)/p-1/b28-15+,29-17+,30-19+,31-21+,32-23+</in:inchi>
            </rdf:Description>
          </rdf:RDF>
        </annotation>
      </species>
      <species metaid="CPD-642" id="M_CPD__45__642" name="precorrin-3A" compartment="CCO__45__CYTOSOL" initialAmount="1" charge="0">
        <notes>
          <html xmlns="http://www.w3.org/1999/xhtml">
            <p>FORMULA: H43N4O16C43</p>
            <p>BIOCYC:  CPD-642</p>
            <p>CHARGE:  0</p>
            <p>KEGG:    C05772</p>
          </html>
        </notes>
        <annotation>
          <rdf:RDF xmlns:rdf="http://www.w3.org/1999/02/22-rdf-syntax-ns#" xmlns:bqbiol="http://biomodels.net/biology-qualifiers/">
            <rdf:Description rdf:about="#CPD-642">
              <bqbiol:is>
                <rdf:Bag>
                  <rdf:li rdf:resource="urn:miriam:biocyc:NC10:CPD-642"/>
                </rdf:Bag>
              </bqbiol:is>
            </rdf:Description>
            <rdf:Description rdf:about="#CPD-642">
              <in:inchi xmlns:in="http://biomodels.net/inchi" metaid="#CPD-642">InChI=1S/C43H50N4O16/c1-19-40-23(13-37(58)59)21(5-9-33(50)51)27(46-40)14-26-20(4-8-32(48)49)22(12-36(56)57)28(44-26)15-29-24(6-10-34(52)53)42(2,17-38(60)61)31(45-29)16-30-25(7-11-35(54)55)43(3,18-39(62)63)41(19)47-30/h15-16,24-25,44,46-47H,4-14,17-18H2,1-3H3,(H,48,49)(H,50,51)(H,52,53)(H,54,55)(H,56,57)(H,58,59)(H,60,61)(H,62,63)/p-7/b29-15-,30-16-,41-19-/t24-,25-,42+,43+/m1/s1</in:inchi>
            </rdf:Description>
          </rdf:RDF>
        </annotation>
      </species>
      <species metaid="SARCOSINE" id="M_SARCOSINE" name="sarcosine" compartment="CCO__45__CYTOSOL" initialAmount="1" charge="0">
        <notes>
          <html xmlns="http://www.w3.org/1999/xhtml">
            <p>FORMULA: H7O2N1C3</p>
            <p>BIOCYC:  SARCOSINE</p>
            <p>CHARGE:  0</p>
            <p>KEGG:    C00213</p>
          </html>
        </notes>
        <annotation>
          <rdf:RDF xmlns:rdf="http://www.w3.org/1999/02/22-rdf-syntax-ns#" xmlns:bqbiol="http://biomodels.net/biology-qualifiers/">
            <rdf:Description rdf:about="#SARCOSINE">
              <bqbiol:is>
                <rdf:Bag>
                  <rdf:li rdf:resource="urn:miriam:biocyc:NC10:SARCOSINE"/>
                </rdf:Bag>
              </bqbiol:is>
            </rdf:Description>
            <rdf:Description rdf:about="#SARCOSINE">
              <in:inchi xmlns:in="http://biomodels.net/inchi" metaid="#SARCOSINE">InChI=1S/C3H7NO2/c1-4-2-3(5)6/h4H,2H2,1H3,(H,5,6)</in:inchi>
            </rdf:Description>
          </rdf:RDF>
        </annotation>
      </species>
      <species metaid="CPD-7158" id="M_CPD__45__7158" name="3-demethylubiquinol-9" compartment="CCO__45__CYTOSOL" initialAmount="1" charge="0">
        <notes>
          <html xmlns="http://www.w3.org/1999/xhtml">
            <p>FORMULA: H83O4C53</p>
            <p>BIOCYC:  CPD-7158</p>
            <p>CHARGE:  0</p>
            <p>KEGG:    </p>
          </html>
        </notes>
        <annotation>
          <rdf:RDF xmlns:rdf="http://www.w3.org/1999/02/22-rdf-syntax-ns#" xmlns:bqbiol="http://biomodels.net/biology-qualifiers/">
            <rdf:Description rdf:about="#CPD-7158">
              <bqbiol:is>
                <rdf:Bag>
                  <rdf:li rdf:resource="urn:miriam:biocyc:NC10:CPD-7158"/>
                </rdf:Bag>
              </bqbiol:is>
            </rdf:Description>
            <rdf:Description rdf:about="#CPD-7158">
              <in:inchi xmlns:in="http://biomodels.net/inchi" metaid="#CPD-7158">InChI=1S/C53H84O4/c1-39(2)21-13-22-40(3)23-14-24-41(4)25-15-26-42(5)27-16-28-43(6)29-17-30-44(7)31-18-32-45(8)33-19-34-46(9)35-20-36-47(10)37-38-49-48(11)50(54)53(57-12)52(56)51(49)55/h21,23,25,27,29,31,33,35,37,50-51,54-56H,13-20,22,24,26,28,30,32,34,36,38H2,1-12H3/p-1/b40-23+,41-25+,42-27+,43-29+,44-31+,45-33+,46-35+,47-37+</in:inchi>
            </rdf:Description>
          </rdf:RDF>
        </annotation>
      </species>
      <species metaid="CPD-9957" id="M_CPD__45__9957" name="ubiquinol-9" compartment="CCO__45__CYTOSOL" initialAmount="1" charge="0">
        <notes>
          <html xmlns="http://www.w3.org/1999/xhtml">
            <p>FORMULA: H84O4C54</p>
            <p>BIOCYC:  CPD-9957</p>
            <p>CHARGE:  0</p>
            <p>KEGG:    </p>
          </html>
        </notes>
        <annotation>
          <rdf:RDF xmlns:rdf="http://www.w3.org/1999/02/22-rdf-syntax-ns#" xmlns:bqbiol="http://biomodels.net/biology-qualifiers/">
            <rdf:Description rdf:about="#CPD-9957">
              <bqbiol:is>
                <rdf:Bag>
                  <rdf:li rdf:resource="urn:miriam:biocyc:NC10:CPD-9957"/>
                </rdf:Bag>
              </bqbiol:is>
            </rdf:Description>
            <rdf:Description rdf:about="#CPD-9957">
              <in:inchi xmlns:in="http://biomodels.net/inchi" metaid="#CPD-9957">InChI=1S/C54H86O4/c1-40(2)22-14-23-41(3)24-15-25-42(4)26-16-27-43(5)28-17-29-44(6)30-18-31-45(7)32-19-33-46(8)34-20-35-47(9)36-21-37-48(10)38-39-50-49(11)51(55)53(57-12)54(58-13)52(50)56/h22,24,26,28,30,32,34,36,38,51-52,55-56H,14-21,23,25,27,29,31,33,35,37,39H2,1-13H3/b41-24+,42-26+,43-28+,44-30+,45-32+,46-34+,47-36+,48-38+</in:inchi>
            </rdf:Description>
          </rdf:RDF>
        </annotation>
      </species>
      <species metaid="OCTAPRENYL-METHYL-OH-METHOXY-BENZQ" id="M_OCTAPRENYL__45__METHYL__45__OH__45__METHOXY__45__BENZQ" name="3-demethylubiquinol-8" compartment="CCO__45__CYTOSOL" initialAmount="1" charge="0">
        <notes>
          <html xmlns="http://www.w3.org/1999/xhtml">
            <p>FORMULA: H75O4C48</p>
            <p>BIOCYC:  OCTAPRENYL-METHYL-OH-METHOXY-BENZQ</p>
            <p>CHARGE:  0</p>
            <p>KEGG:    C05815</p>
          </html>
        </notes>
        <annotation>
          <rdf:RDF xmlns:rdf="http://www.w3.org/1999/02/22-rdf-syntax-ns#" xmlns:bqbiol="http://biomodels.net/biology-qualifiers/">
            <rdf:Description rdf:about="#OCTAPRENYL-METHYL-OH-METHOXY-BENZQ">
              <bqbiol:is>
                <rdf:Bag>
                  <rdf:li rdf:resource="urn:miriam:biocyc:NC10:OCTAPRENYL-METHYL-OH-METHOXY-BENZQ"/>
                </rdf:Bag>
              </bqbiol:is>
            </rdf:Description>
            <rdf:Description rdf:about="#OCTAPRENYL-METHYL-OH-METHOXY-BENZQ">
              <in:inchi xmlns:in="http://biomodels.net/inchi" metaid="#OCTAPRENYL-METHYL-OH-METHOXY-BENZQ">InChI=1S/C48H76O4/c1-35(2)19-12-20-36(3)21-13-22-37(4)23-14-24-38(5)25-15-26-39(6)27-16-28-40(7)29-17-30-41(8)31-18-32-42(9)33-34-44-43(10)45(49)47(51)48(52-11)46(44)50/h19,21,23,25,27,29,31,33,45-46,49-51H,12-18,20,22,24,26,28,30,32,34H2,1-11H3/p-1/b36-21+,37-23+,38-25+,39-27+,40-29+,41-31+,42-33+</in:inchi>
            </rdf:Description>
          </rdf:RDF>
        </annotation>
      </species>
      <species metaid="CPD-9956" id="M_CPD__45__9956" name="ubiquinol-8" compartment="CCO__45__CYTOSOL" initialAmount="1" charge="0">
        <notes>
          <html xmlns="http://www.w3.org/1999/xhtml">
            <p>FORMULA: H76O4C49</p>
            <p>BIOCYC:  CPD-9956</p>
            <p>CHARGE:  0</p>
            <p>KEGG:    C00390</p>
          </html>
        </notes>
        <annotation>
          <rdf:RDF xmlns:rdf="http://www.w3.org/1999/02/22-rdf-syntax-ns#" xmlns:bqbiol="http://biomodels.net/biology-qualifiers/">
            <rdf:Description rdf:about="#CPD-9956">
              <bqbiol:is>
                <rdf:Bag>
                  <rdf:li rdf:resource="urn:miriam:biocyc:NC10:CPD-9956"/>
                </rdf:Bag>
              </bqbiol:is>
            </rdf:Description>
            <rdf:Description rdf:about="#CPD-9956">
              <in:inchi xmlns:in="http://biomodels.net/inchi" metaid="#CPD-9956">InChI=1S/C49H78O4/c1-36(2)20-13-21-37(3)22-14-23-38(4)24-15-25-39(5)26-16-27-40(6)28-17-29-41(7)30-18-31-42(8)32-19-33-43(9)34-35-45-44(10)46(50)48(52-11)49(53-12)47(45)51/h20,22,24,26,28,30,32,34,46-47,50-51H,13-19,21,23,25,27,29,31,33,35H2,1-12H3/b37-22+,38-24+,39-26+,40-28+,41-30+,42-32+,43-34+</in:inchi>
            </rdf:Description>
          </rdf:RDF>
        </annotation>
      </species>
      <species metaid="CPD-396" id="M_CPD__45__396" name="1-methylnicotinamide" compartment="CCO__45__CYTOSOL" initialAmount="1" charge="0">
        <notes>
          <html xmlns="http://www.w3.org/1999/xhtml">
            <p>FORMULA: H9O1N2C7</p>
            <p>BIOCYC:  CPD-396</p>
            <p>CHARGE:  0</p>
            <p>KEGG:    C02918</p>
          </html>
        </notes>
        <annotation>
          <rdf:RDF xmlns:rdf="http://www.w3.org/1999/02/22-rdf-syntax-ns#" xmlns:bqbiol="http://biomodels.net/biology-qualifiers/">
            <rdf:Description rdf:about="#CPD-396">
              <bqbiol:is>
                <rdf:Bag>
                  <rdf:li rdf:resource="urn:miriam:biocyc:NC10:CPD-396"/>
                </rdf:Bag>
              </bqbiol:is>
            </rdf:Description>
            <rdf:Description rdf:about="#CPD-396">
              <in:inchi xmlns:in="http://biomodels.net/inchi" metaid="#CPD-396">InChI=1S/C7H8N2O/c1-9-4-2-3-6(5-9)7(8)10/h2-5H,1H3,(H-,8,10)/p+1</in:inchi>
            </rdf:Description>
          </rdf:RDF>
        </annotation>
      </species>
      <species metaid="CPD-406" id="M_CPD__45__406" name="N-methylethanolamine phosphate" compartment="CCO__45__CYTOSOL" initialAmount="1" charge="0">
        <notes>
          <html xmlns="http://www.w3.org/1999/xhtml">
            <p>FORMULA: H9N1P1C3O4</p>
            <p>BIOCYC:  CPD-406</p>
            <p>CHARGE:  0</p>
            <p>KEGG:    C01210</p>
          </html>
        </notes>
        <annotation>
          <rdf:RDF xmlns:rdf="http://www.w3.org/1999/02/22-rdf-syntax-ns#" xmlns:bqbiol="http://biomodels.net/biology-qualifiers/">
            <rdf:Description rdf:about="#CPD-406">
              <bqbiol:is>
                <rdf:Bag>
                  <rdf:li rdf:resource="urn:miriam:biocyc:NC10:CPD-406"/>
                </rdf:Bag>
              </bqbiol:is>
            </rdf:Description>
            <rdf:Description rdf:about="#CPD-406">
              <in:inchi xmlns:in="http://biomodels.net/inchi" metaid="#CPD-406">InChI=1S/C3H10NO4P/c1-4-2-3-8-9(5,6)7/h4H,2-3H2,1H3,(H2,5,6,7)/p-1</in:inchi>
            </rdf:Description>
          </rdf:RDF>
        </annotation>
      </species>
      <species metaid="CPD-5441" id="M_CPD__45__5441" name="N-dimethylethanolamine phosphate" compartment="CCO__45__CYTOSOL" initialAmount="1" charge="0">
        <notes>
          <html xmlns="http://www.w3.org/1999/xhtml">
            <p>FORMULA: H11N1C4O4P1</p>
            <p>BIOCYC:  CPD-5441</p>
            <p>CHARGE:  0</p>
            <p>KEGG:    C13482</p>
          </html>
        </notes>
        <annotation>
          <rdf:RDF xmlns:rdf="http://www.w3.org/1999/02/22-rdf-syntax-ns#" xmlns:bqbiol="http://biomodels.net/biology-qualifiers/">
            <rdf:Description rdf:about="#CPD-5441">
              <bqbiol:is>
                <rdf:Bag>
                  <rdf:li rdf:resource="urn:miriam:biocyc:NC10:CPD-5441"/>
                </rdf:Bag>
              </bqbiol:is>
            </rdf:Description>
            <rdf:Description rdf:about="#CPD-5441">
              <in:inchi xmlns:in="http://biomodels.net/inchi" metaid="#CPD-5441">InChI=1S/C4H12NO4P/c1-5(2)3-4-9-10(6,7)8/h3-4H2,1-2H3,(H2,6,7,8)/p-1</in:inchi>
            </rdf:Description>
          </rdf:RDF>
        </annotation>
      </species>
      <species id="M_CPD__45__5601" name="N-monomethylethanolamine" compartment="CCO__45__CYTOSOL" initialAmount="1" charge="0">
        <notes>
          <html xmlns="http://www.w3.org/1999/xhtml">
            <p>FORMULA: H10O1N1C3</p>
            <p>BIOCYC:  CPD-5601</p>
            <p>CHARGE:  0</p>
            <p>KEGG:    </p>
          </html>
        </notes>
        <annotation>
          <rdf:RDF xmlns:rdf="http://www.w3.org/1999/02/22-rdf-syntax-ns#" xmlns:bqbiol="http://biomodels.net/biology-qualifiers/">
            <rdf:Description rdf:about="#">
              <bqbiol:is>
                <rdf:Bag>
                  <rdf:li rdf:resource="urn:miriam:biocyc:NC10:CPD-5601"/>
                </rdf:Bag>
              </bqbiol:is>
            </rdf:Description>
            <rdf:Description rdf:about="#CPD-5601">
              <in:inchi xmlns:in="http://biomodels.net/inchi" metaid="#CPD-5601">InChI=1S/C3H9NO/c1-4-2-3-5/h4-5H,2-3H2,1H3/p+1</in:inchi>
            </rdf:Description>
          </rdf:RDF>
        </annotation>
      </species>
      <species id="M_CPD__45__5602" name="N-dimethylethanolamine" compartment="CCO__45__CYTOSOL" initialAmount="1" charge="0">
        <notes>
          <html xmlns="http://www.w3.org/1999/xhtml">
            <p>FORMULA: H12O1N1C4</p>
            <p>BIOCYC:  CPD-5602</p>
            <p>CHARGE:  0</p>
            <p>KEGG:    </p>
          </html>
        </notes>
        <annotation>
          <rdf:RDF xmlns:rdf="http://www.w3.org/1999/02/22-rdf-syntax-ns#" xmlns:bqbiol="http://biomodels.net/biology-qualifiers/">
            <rdf:Description rdf:about="#">
              <bqbiol:is>
                <rdf:Bag>
                  <rdf:li rdf:resource="urn:miriam:biocyc:NC10:CPD-5602"/>
                </rdf:Bag>
              </bqbiol:is>
            </rdf:Description>
            <rdf:Description rdf:about="#CPD-5602">
              <in:inchi xmlns:in="http://biomodels.net/inchi" metaid="#CPD-5602">InChI=1S/C4H11NO/c1-5(2)3-4-6/h6H,3-4H2,1-2H3/p+1</in:inchi>
            </rdf:Description>
          </rdf:RDF>
        </annotation>
      </species>
      <species metaid="DIHYDROSIROHYDROCHLORIN" id="M_DIHYDROSIROHYDROCHLORIN" name="precorrin-2" compartment="CCO__45__CYTOSOL" initialAmount="1" charge="0">
        <notes>
          <html xmlns="http://www.w3.org/1999/xhtml">
            <p>FORMULA: H41O16N4C42</p>
            <p>BIOCYC:  DIHYDROSIROHYDROCHLORIN</p>
            <p>CHARGE:  0</p>
            <p>KEGG:    C02463</p>
          </html>
        </notes>
        <annotation>
          <rdf:RDF xmlns:rdf="http://www.w3.org/1999/02/22-rdf-syntax-ns#" xmlns:bqbiol="http://biomodels.net/biology-qualifiers/">
            <rdf:Description rdf:about="#DIHYDROSIROHYDROCHLORIN">
              <bqbiol:is>
                <rdf:Bag>
                  <rdf:li rdf:resource="urn:miriam:biocyc:NC10:DIHYDROSIROHYDROCHLORIN"/>
                </rdf:Bag>
              </bqbiol:is>
            </rdf:Description>
            <rdf:Description rdf:about="#DIHYDROSIROHYDROCHLORIN">
              <in:inchi xmlns:in="http://biomodels.net/inchi" metaid="#DIHYDROSIROHYDROCHLORIN">InChI=1S/C42H48N4O16/c1-41(17-39(59)60)23(5-9-35(51)52)29-14-27-21(11-37(55)56)19(3-7-33(47)48)25(43-27)13-26-20(4-8-34(49)50)22(12-38(57)58)28(44-26)15-31-42(2,18-40(61)62)24(6-10-36(53)54)30(46-31)16-32(41)45-29/h14-16,23-24,43-45H,3-13,17-18H2,1-2H3,(H,47,48)(H,49,50)(H,51,52)(H,53,54)(H,55,56)(H,57,58)(H,59,60)(H,61,62)/p-7/b29-14-,31-15-,32-16-/t23-,24-,41+,42+/m1/s1</in:inchi>
            </rdf:Description>
          </rdf:RDF>
        </annotation>
      </species>
      <species metaid="CPD-9870" id="M_CPD__45__9870" name="2-nonaprenyl-6-methoxy-1,4-benzoquinol" compartment="CCO__45__CYTOSOL" initialAmount="1" charge="0">
        <notes>
          <html xmlns="http://www.w3.org/1999/xhtml">
            <p>FORMULA: H82O3C52</p>
            <p>BIOCYC:  CPD-9870</p>
            <p>CHARGE:  0</p>
            <p>KEGG:    </p>
          </html>
        </notes>
        <annotation>
          <rdf:RDF xmlns:rdf="http://www.w3.org/1999/02/22-rdf-syntax-ns#" xmlns:bqbiol="http://biomodels.net/biology-qualifiers/">
            <rdf:Description rdf:about="#CPD-9870">
              <bqbiol:is>
                <rdf:Bag>
                  <rdf:li rdf:resource="urn:miriam:biocyc:NC10:CPD-9870"/>
                </rdf:Bag>
              </bqbiol:is>
            </rdf:Description>
            <rdf:Description rdf:about="#CPD-9870">
              <in:inchi xmlns:in="http://biomodels.net/inchi" metaid="#CPD-9870">InChI=1S/C52H82O3/c1-40(2)20-12-21-41(3)22-13-23-42(4)24-14-25-43(5)26-15-27-44(6)28-16-29-45(7)30-17-31-46(8)32-18-33-47(9)34-19-35-48(10)36-37-49-38-50(53)39-51(55-11)52(49)54/h20,22,24,26,28,30,32,34,36,38-39,50,52-54H,12-19,21,23,25,27,29,31,33,35,37H2,1-11H3/b41-22+,42-24+,43-26+,44-28+,45-30+,46-32+,47-34+,48-36+</in:inchi>
            </rdf:Description>
          </rdf:RDF>
        </annotation>
      </species>
      <species metaid="CPD-9872" id="M_CPD__45__9872" name="2-nonaprenyl-3-methyl-6-methoxy-1,4-benzoquinol" compartment="CCO__45__CYTOSOL" initialAmount="1" charge="0">
        <notes>
          <html xmlns="http://www.w3.org/1999/xhtml">
            <p>FORMULA: H84O3C53</p>
            <p>BIOCYC:  CPD-9872</p>
            <p>CHARGE:  0</p>
            <p>KEGG:    </p>
          </html>
        </notes>
        <annotation>
          <rdf:RDF xmlns:rdf="http://www.w3.org/1999/02/22-rdf-syntax-ns#" xmlns:bqbiol="http://biomodels.net/biology-qualifiers/">
            <rdf:Description rdf:about="#CPD-9872">
              <bqbiol:is>
                <rdf:Bag>
                  <rdf:li rdf:resource="urn:miriam:biocyc:NC10:CPD-9872"/>
                </rdf:Bag>
              </bqbiol:is>
            </rdf:Description>
            <rdf:Description rdf:about="#CPD-9872">
              <in:inchi xmlns:in="http://biomodels.net/inchi" metaid="#CPD-9872">InChI=1S/C53H84O3/c1-40(2)21-13-22-41(3)23-14-24-42(4)25-15-26-43(5)27-16-28-44(6)29-17-30-45(7)31-18-32-46(8)33-19-34-47(9)35-20-36-48(10)37-38-50-49(11)51(54)39-52(56-12)53(50)55/h21,23,25,27,29,31,33,35,37,39,51,53-55H,13-20,22,24,26,28,30,32,34,36,38H2,1-12H3/b41-23+,42-25+,43-27+,44-29+,45-31+,46-33+,47-35+,48-37+</in:inchi>
            </rdf:Description>
          </rdf:RDF>
        </annotation>
      </species>
      <species metaid="CPD-9894" id="M_CPD__45__9894" name="3-octaprenyl-4,5-dihydroxybenzoate" compartment="CCO__45__CYTOSOL" initialAmount="1" charge="0">
        <notes>
          <html xmlns="http://www.w3.org/1999/xhtml">
            <p>FORMULA: H69O4C47</p>
            <p>BIOCYC:  CPD-9894</p>
            <p>CHARGE:  0</p>
            <p>KEGG:    </p>
          </html>
        </notes>
        <annotation>
          <rdf:RDF xmlns:rdf="http://www.w3.org/1999/02/22-rdf-syntax-ns#" xmlns:bqbiol="http://biomodels.net/biology-qualifiers/">
            <rdf:Description rdf:about="#CPD-9894">
              <bqbiol:is>
                <rdf:Bag>
                  <rdf:li rdf:resource="urn:miriam:biocyc:NC10:CPD-9894"/>
                </rdf:Bag>
              </bqbiol:is>
            </rdf:Description>
            <rdf:Description rdf:about="#CPD-9894">
              <in:inchi xmlns:in="http://biomodels.net/inchi" metaid="#CPD-9894">InChI=1S/C47H70O4/c1-35(2)17-10-18-36(3)19-11-20-37(4)21-12-22-38(5)23-13-24-39(6)25-14-26-40(7)27-15-28-41(8)29-16-30-42(9)31-32-43-33-44(47(50)51)34-45(48)46(43)49/h17,19,21,23,25,27,29,31,33-34,48-49H,10-16,18,20,22,24,26,28,30,32H2,1-9H3,(H,50,51)/p-1/b36-19+,37-21+,38-23+,39-25+,40-27+,41-29+,42-31+</in:inchi>
            </rdf:Description>
          </rdf:RDF>
        </annotation>
      </species>
      <species metaid="CPD-9896" id="M_CPD__45__9896" name="3-nonaprenyl-4,5-dihydroxybenzoate" compartment="CCO__45__CYTOSOL" initialAmount="1" charge="0">
        <notes>
          <html xmlns="http://www.w3.org/1999/xhtml">
            <p>FORMULA: H77O4C52</p>
            <p>BIOCYC:  CPD-9896</p>
            <p>CHARGE:  0</p>
            <p>KEGG:    </p>
          </html>
        </notes>
        <annotation>
          <rdf:RDF xmlns:rdf="http://www.w3.org/1999/02/22-rdf-syntax-ns#" xmlns:bqbiol="http://biomodels.net/biology-qualifiers/">
            <rdf:Description rdf:about="#CPD-9896">
              <bqbiol:is>
                <rdf:Bag>
                  <rdf:li rdf:resource="urn:miriam:biocyc:NC10:CPD-9896"/>
                </rdf:Bag>
              </bqbiol:is>
            </rdf:Description>
            <rdf:Description rdf:about="#CPD-9896">
              <in:inchi xmlns:in="http://biomodels.net/inchi" metaid="#CPD-9896">InChI=1S/C52H78O4/c1-39(2)19-11-20-40(3)21-12-22-41(4)23-13-24-42(5)25-14-26-43(6)27-15-28-44(7)29-16-30-45(8)31-17-32-46(9)33-18-34-47(10)35-36-48-37-49(52(55)56)38-50(53)51(48)54/h19,21,23,25,27,29,31,33,35,37-38,53-54H,11-18,20,22,24,26,28,30,32,34,36H2,1-10H3,(H,55,56)/p-1/b40-21+,41-23+,42-25+,43-27+,44-29+,45-31+,46-33+,47-35+</in:inchi>
            </rdf:Description>
          </rdf:RDF>
        </annotation>
      </species>
      <species id="M_2__45__HEXAPRENYL__45__3__45__METHYL__45__5__45__HYDROXY__45__6__45__METHOX" name="2-hexaprenyl-3-methyl-5-hydroxy-6-methoxy-1,4-benzoquinol" compartment="CCO__45__CYTOSOL" initialAmount="1" charge="0">
        <notes>
          <html xmlns="http://www.w3.org/1999/xhtml">
            <p>FORMULA: H58O4C38</p>
            <p>BIOCYC:  2-HEXAPRENYL-3-METHYL-5-HYDROXY-6-METHOX</p>
            <p>CHARGE:  0</p>
            <p>KEGG:    </p>
          </html>
        </notes>
        <annotation>
          <rdf:RDF xmlns:rdf="http://www.w3.org/1999/02/22-rdf-syntax-ns#" xmlns:bqbiol="http://biomodels.net/biology-qualifiers/">
            <rdf:Description rdf:about="#">
              <bqbiol:is>
                <rdf:Bag>
                  <rdf:li rdf:resource="urn:miriam:biocyc:NC10:2-HEXAPRENYL-3-METHYL-5-HYDROXY-6-METHOX"/>
                </rdf:Bag>
              </bqbiol:is>
            </rdf:Description>
            <rdf:Description rdf:about="#2-HEXAPRENYL-3-METHYL-5-HYDROXY-6-METHOX">
              <in:inchi xmlns:in="http://biomodels.net/inchi" metaid="#2-HEXAPRENYL-3-METHYL-5-HYDROXY-6-METHOX">InChI=1S/C38H58O4/c1-27(2)15-10-16-28(3)17-11-18-29(4)19-12-20-30(5)21-13-22-31(6)23-14-24-32(7)25-26-34-33(8)35(39)37(41)38(42-9)36(34)40/h15,17,19,21,23,25,39-41H,10-14,16,18,20,22,24,26H2,1-9H3/b28-17+,29-19+,30-21+,31-23+,32-25+</in:inchi>
            </rdf:Description>
          </rdf:RDF>
        </annotation>
      </species>
      <species metaid="UBIQUINOL-30" id="M_UBIQUINOL__45__30" name="ubiquinol-6" compartment="CCO__45__CYTOSOL" initialAmount="1" charge="0">
        <notes>
          <html xmlns="http://www.w3.org/1999/xhtml">
            <p>FORMULA: H60O4C39</p>
            <p>BIOCYC:  UBIQUINOL-30</p>
            <p>CHARGE:  0</p>
            <p>KEGG:    C00390</p>
          </html>
        </notes>
        <annotation>
          <rdf:RDF xmlns:rdf="http://www.w3.org/1999/02/22-rdf-syntax-ns#" xmlns:bqbiol="http://biomodels.net/biology-qualifiers/">
            <rdf:Description rdf:about="#UBIQUINOL-30">
              <bqbiol:is>
                <rdf:Bag>
                  <rdf:li rdf:resource="urn:miriam:biocyc:NC10:UBIQUINOL-30"/>
                </rdf:Bag>
              </bqbiol:is>
            </rdf:Description>
            <rdf:Description rdf:about="#UBIQUINOL-30">
              <in:inchi xmlns:in="http://biomodels.net/inchi" metaid="#UBIQUINOL-30">InChI=1S/C39H60O4/c1-28(2)16-11-17-29(3)18-12-19-30(4)20-13-21-31(5)22-14-23-32(6)24-15-25-33(7)26-27-35-34(8)36(40)38(42-9)39(43-10)37(35)41/h16,18,20,22,24,26,40-41H,11-15,17,19,21,23,25,27H2,1-10H3/b29-18+,30-20+,31-22+,32-24+,33-26+</in:inchi>
            </rdf:Description>
          </rdf:RDF>
        </annotation>
      </species>
      <species metaid="ZYMOSTEROL" id="M_ZYMOSTEROL" name="zymosterol" compartment="CCO__45__CYTOSOL" initialAmount="1" charge="0">
        <notes>
          <html xmlns="http://www.w3.org/1999/xhtml">
            <p>FORMULA: H44O1C27</p>
            <p>BIOCYC:  ZYMOSTEROL</p>
            <p>CHARGE:  0</p>
            <p>KEGG:    C05437</p>
          </html>
        </notes>
        <annotation>
          <rdf:RDF xmlns:rdf="http://www.w3.org/1999/02/22-rdf-syntax-ns#" xmlns:bqbiol="http://biomodels.net/biology-qualifiers/">
            <rdf:Description rdf:about="#ZYMOSTEROL">
              <bqbiol:is>
                <rdf:Bag>
                  <rdf:li rdf:resource="urn:miriam:biocyc:NC10:ZYMOSTEROL"/>
                </rdf:Bag>
              </bqbiol:is>
            </rdf:Description>
            <rdf:Description rdf:about="#ZYMOSTEROL">
              <in:inchi xmlns:in="http://biomodels.net/inchi" metaid="#ZYMOSTEROL">InChI=1S/C27H44O/c1-18(2)7-6-8-19(3)23-11-12-24-22-10-9-20-17-21(28)13-15-26(20,4)25(22)14-16-27(23,24)5/h7,19-21,23-24,28H,6,8-17H2,1-5H3/t19-,20?,21+,23?,24?,26+,27-/m1/s1</in:inchi>
            </rdf:Description>
          </rdf:RDF>
        </annotation>
      </species>
      <species metaid="FECOSTEROL" id="M_FECOSTEROL" name="fecosterol" compartment="CCO__45__CYTOSOL" initialAmount="1" charge="0">
        <notes>
          <html xmlns="http://www.w3.org/1999/xhtml">
            <p>FORMULA: H46O1C28</p>
            <p>BIOCYC:  FECOSTEROL</p>
            <p>CHARGE:  0</p>
            <p>KEGG:    C04525</p>
          </html>
        </notes>
        <annotation>
          <rdf:RDF xmlns:rdf="http://www.w3.org/1999/02/22-rdf-syntax-ns#" xmlns:bqbiol="http://biomodels.net/biology-qualifiers/">
            <rdf:Description rdf:about="#FECOSTEROL">
              <bqbiol:is>
                <rdf:Bag>
                  <rdf:li rdf:resource="urn:miriam:biocyc:NC10:FECOSTEROL"/>
                </rdf:Bag>
              </bqbiol:is>
            </rdf:Description>
            <rdf:Description rdf:about="#FECOSTEROL">
              <in:inchi xmlns:in="http://biomodels.net/inchi" metaid="#FECOSTEROL">InChI=1S/C28H46O/c1-18(2)19(3)7-8-20(4)24-11-12-25-23-10-9-21-17-22(29)13-15-27(21,5)26(23)14-16-28(24,25)6/h18,20-22,24-25,29H,3,7-17H2,1-2,4-6H3/t20-,21+,22+,24?,25+,27+,28-/m1/s1</in:inchi>
            </rdf:Description>
          </rdf:RDF>
        </annotation>
      </species>
      <species id="M_2__45__HEXAPRENYL__45__6__45__METHOXY__45__14__45__BENZOQUINOL" name="2-hexaprenyl-6-methoxy-1,4-benzoquinol" compartment="CCO__45__CYTOSOL" initialAmount="1" charge="0">
        <notes>
          <html xmlns="http://www.w3.org/1999/xhtml">
            <p>FORMULA: H56O3C37</p>
            <p>BIOCYC:  2-HEXAPRENYL-6-METHOXY-14-BENZOQUINOL</p>
            <p>CHARGE:  0</p>
            <p>KEGG:    </p>
          </html>
        </notes>
        <annotation>
          <rdf:RDF xmlns:rdf="http://www.w3.org/1999/02/22-rdf-syntax-ns#" xmlns:bqbiol="http://biomodels.net/biology-qualifiers/">
            <rdf:Description rdf:about="#">
              <bqbiol:is>
                <rdf:Bag>
                  <rdf:li rdf:resource="urn:miriam:biocyc:NC10:2-HEXAPRENYL-6-METHOXY-14-BENZOQUINOL"/>
                </rdf:Bag>
              </bqbiol:is>
            </rdf:Description>
            <rdf:Description rdf:about="#2-HEXAPRENYL-6-METHOXY-14-BENZOQUINOL">
              <in:inchi xmlns:in="http://biomodels.net/inchi" metaid="#2-HEXAPRENYL-6-METHOXY-14-BENZOQUINOL">InChI=1S/C37H56O3/c1-28(2)14-9-15-29(3)16-10-17-30(4)18-11-19-31(5)20-12-21-32(6)22-13-23-33(7)24-25-34-26-35(38)27-36(40-8)37(34)39/h14,16,18,20,22,24,26-27,38-39H,9-13,15,17,19,21,23,25H2,1-8H3/b29-16+,30-18+,31-20+,32-22+,33-24+</in:inchi>
            </rdf:Description>
          </rdf:RDF>
        </annotation>
      </species>
      <species id="M_2__45__HEXAPRENYL__45__3__45__METHYL__45__6__45__METHOXY__45__14__45__BENZ" name="2-hexaprenyl-3-methyl-6-methoxy-1,4-benzoquinol" compartment="CCO__45__CYTOSOL" initialAmount="1" charge="0">
        <notes>
          <html xmlns="http://www.w3.org/1999/xhtml">
            <p>FORMULA: H58O3C38</p>
            <p>BIOCYC:  2-HEXAPRENYL-3-METHYL-6-METHOXY-14-BENZ</p>
            <p>CHARGE:  0</p>
            <p>KEGG:    </p>
          </html>
        </notes>
        <annotation>
          <rdf:RDF xmlns:rdf="http://www.w3.org/1999/02/22-rdf-syntax-ns#" xmlns:bqbiol="http://biomodels.net/biology-qualifiers/">
            <rdf:Description rdf:about="#">
              <bqbiol:is>
                <rdf:Bag>
                  <rdf:li rdf:resource="urn:miriam:biocyc:NC10:2-HEXAPRENYL-3-METHYL-6-METHOXY-14-BENZ"/>
                </rdf:Bag>
              </bqbiol:is>
            </rdf:Description>
            <rdf:Description rdf:about="#2-HEXAPRENYL-3-METHYL-6-METHOXY-14-BENZ">
              <in:inchi xmlns:in="http://biomodels.net/inchi" metaid="#2-HEXAPRENYL-3-METHYL-6-METHOXY-14-BENZ">InChI=1S/C38H58O3/c1-28(2)15-10-16-29(3)17-11-18-30(4)19-12-20-31(5)21-13-22-32(6)23-14-24-33(7)25-26-35-34(8)36(39)27-37(41-9)38(35)40/h15,17,19,21,23,25,27,39-40H,10-14,16,18,20,22,24,26H2,1-9H3/b29-17+,30-19+,31-21+,32-23+,33-25+</in:inchi>
            </rdf:Description>
          </rdf:RDF>
        </annotation>
      </species>
      <species metaid="CPD-9038" id="M_CPD__45__9038" name="precorrin-1" compartment="CCO__45__CYTOSOL" initialAmount="1" charge="0">
        <notes>
          <html xmlns="http://www.w3.org/1999/xhtml">
            <p>FORMULA: H38O16N4C41</p>
            <p>BIOCYC:  CPD-9038</p>
            <p>CHARGE:  0</p>
            <p>KEGG:    C15527</p>
          </html>
        </notes>
        <annotation>
          <rdf:RDF xmlns:rdf="http://www.w3.org/1999/02/22-rdf-syntax-ns#" xmlns:bqbiol="http://biomodels.net/biology-qualifiers/">
            <rdf:Description rdf:about="#CPD-9038">
              <bqbiol:is>
                <rdf:Bag>
                  <rdf:li rdf:resource="urn:miriam:biocyc:NC10:CPD-9038"/>
                </rdf:Bag>
              </bqbiol:is>
            </rdf:Description>
            <rdf:Description rdf:about="#CPD-9038">
              <in:inchi xmlns:in="http://biomodels.net/inchi" metaid="#CPD-9038">InChI=1S/C41H46N4O16/c1-41(17-40(60)61)24(5-9-36(52)53)31-15-29-22(11-38(56)57)19(3-7-34(48)49)27(43-29)14-28-21(10-37(54)55)18(2-6-33(46)47)25(42-28)13-26-20(4-8-35(50)51)23(12-39(58)59)30(44-26)16-32(41)45-31/h16,24,42-44H,2-15,17H2,1H3,(H,46,47)(H,48,49)(H,50,51)(H,52,53)(H,54,55)(H,56,57)(H,58,59)(H,60,61)/p-8/b32-16-/t24-,41+/m1/s1</in:inchi>
            </rdf:Description>
          </rdf:RDF>
        </annotation>
      </species>
      <species id="M_2__45__DEHYDROPANTOATE" name="2-dehydropantoate" compartment="CCO__45__CYTOSOL" initialAmount="1" charge="0">
        <notes>
          <html xmlns="http://www.w3.org/1999/xhtml">
            <p>FORMULA: H9O4C6</p>
            <p>BIOCYC:  2-DEHYDROPANTOATE</p>
            <p>CHARGE:  0</p>
            <p>KEGG:    C00966</p>
          </html>
        </notes>
        <annotation>
          <rdf:RDF xmlns:rdf="http://www.w3.org/1999/02/22-rdf-syntax-ns#" xmlns:bqbiol="http://biomodels.net/biology-qualifiers/">
            <rdf:Description rdf:about="#">
              <bqbiol:is>
                <rdf:Bag>
                  <rdf:li rdf:resource="urn:miriam:biocyc:NC10:2-DEHYDROPANTOATE"/>
                </rdf:Bag>
              </bqbiol:is>
            </rdf:Description>
            <rdf:Description rdf:about="#2-DEHYDROPANTOATE">
[truncated: 3,245,053 more chars]
