# Supplementary material for: Reconstruction and Validation of a Genome-Scale Metabolic Model for the Filamentous Fungus Neurospora crassa Using FARM
Source: PLoS Comput Biol. 2013 Jul 18;9(7):e1003126. doi: 10.1371/journal.pcbi.1003126 (PMC3730674; doi:10.1371/journal.pcbi.1003126)
Supplement: Table S2 — Comprehensive set of our predicted essential genes, supplemental rescues, and synthetic lethal gene pairs. (XLS) [file pcbi.1003126.s008.xls]

## Sheet: Readme
This excel workbook contains model predictions for gene essentiality, nutrient rescue, and synthetic lethality (SL).
Genes are represented by their locus (generally, NCU…). These loci can be searched on http://neurosporacyc.broadinstitute.org.
The supplements in the Nutrient Rescues tab are represented by their NeurosporaCyc Frame ID. They can also be searched for at http://metacyc.org.

## Sheet: Essential Genes
Locus	Symbol
NCU00261.5	NCU00261.5
NCU00369.5	NCU00369.5
NCU00405.5	NCU00405.5
NCU00712.5	NCU00712.5
NCU00742.5	NCU00742.5
NCU01300.5	NCU01300.5
NCU01328.5	NCU01328.5
NCU01337.5	NCU01337.5
NCU01484.5	NCU01484.5
NCU01902.5	NCU01902.5
NCU02109.5	NCU02109.5
NCU02407.5	NCU02407.5
NCU02479.5	NCU02479.5
NCU02566.5	NCU02566.5
NCU02797.5	NCU02797.5
NCU02998.5	NCU02998.5
NCU03154.5	NCU03154.5
NCU03633.5	NCU03633.5
NCU03970.5	NCU03970.5
NCU04118.5	NCU04118.5
NCU04237.5	NCU04237.5
NCU04246.5	NCU04246.5
NCU04648.5	NCU04648.5
NCU04837.5	NCU04837.5
NCU05093.5	NCU05093.5
NCU05642.5	NCU05642.5
NCU05983.5	NCU05983.5
NCU06029.5	NCU06029.5
NCU06348.5	NCU06348.5
NCU06871.5	NCU06871.5
NCU06914.5	NCU06914.5
NCU07366.5	NCU07366.5
NCU07458.5	NCU07458.5
NCU07719.5	NCU07719.5
NCU07926.5	NCU07926.5
NCU07982.5	NCU07982.5
NCU08195.5	NCU08195.5
NCU08326.5	NCU08326.5
NCU08535.5	NCU08535.5
NCU08561.5	NCU08561.5
NCU08671.5	NCU08671.5
NCU08925.5	NCU08925.5
NCU08941.5	NCU08941.5
NCU09090.5	NCU09090.5
NCU09233.5	NCU09233.5
NCU09371.5	NCU09371.5
NCU09930.5	NCU09930.5
NCU10053.5	NCU10053.5
NCU11381.5	NCU11381.5
NCU11825.5	NCU11825.5
NCU09477.5	aac
NCU07659.5	ace-2
NCU03004.5	ace-3
NCU06482.5	ace-4
NCU00177.5	ad-2
NCU03166.5	ad-3A
NCU03194.5	ad-3B
NCU06187.5	ad-4
NCU02629.5	ad-5
NCU08685.5	ad-6
NCU04216.5	ad-7
NCU09789.5	ad-8
NCU00843.5	ad-9
NCU02639.5	arg-1
NCU08162.5	arg-10
NCU01667.5	arg-12
NCU07682.5	arg-14
NCU07732.5	arg-2
NCU02677.5	arg-3
NCU05410.5	arg-5
NCU00567.5	arg-6
NCU01632.5	aro-1
NCU05420.5	aro-3
NCU04303.5	asn-1
NCU07300.5	asn-2
NCU09896.5	cys-1
NCU01985.5	cys-11
NCU04077.5	cys-2
NCU05238.5	cys-4
NCU02005.5	cys-5
NCU08352.5	cys-9
NCU01965.5	cyt-20
NCU01119.5	erg-5
NCU06054.5	erg-6
NCU08280.5	erg-7
NCU02657.5	eth-1
NCU01175.5	fpp
NCU07774.5	gch-1
NCU06724.5	gln-1
NCU04856.5	gln-2
NCU09320.5	his-2
NCU03139.5	his-3
NCU06974.5	his-4
NCU06360.5	his-5
NCU07156.5	his-6
NCU00150.5	his-7
NCU03935.5	hom
NCU00554.5	hom-1
NCU04579.5	ilv-1
NCU03608.5	ilv-2
NCU01666.5	ilv-4
NCU06666.5	inl
NCU04265.5	inv
NCU06232.5	leu-1
NCU04385.5	leu-2
NCU02010.5	leu-4
NCU09463.5	leu-6
NCU03748.5	lys-2
NCU03010.5	lys-3
NCU03118.5	lys-4
NCU05526.5	lys-5
NCU08898.5	lys-6
NCU02954.5	lys-7
NCU07987.5	met-2
NCU07001.5	met-5
NCU00892.5	met-6
NCU02430.5	met-7
NCU06512.5	met-8
NCU06619.5	mtr
NCU03815.5	nap-1
NCU04202.5	ndk-1
NCU03282.5	nic-2
NCU06924.5	nic-3
NCU03347.5	nic-4
NCU04019.5	nic-5
NCU05752.5	nt
NCU06714.5	pab-1
NCU10048.5	pan-2
NCU07836.5	pan-3
NCU08661.5	pan-4
NCU00409.5	phe-2
NCU07608.5	ppm-3
NCU06471.5	pro-1
NCU07725.5	pt
NCU06532.5	pyr-1
NCU05290.5	pyr-2
NCU08287.5	pyr-3
NCU03488.5	pyr-4
NCU04323.5	pyr-6
NCU10058.5	rg-1
NCU08313.5	rib-2
NCU07456.5	rib-5
NCU01439.5	ser-2
NCU01429.5	ser-7
NCU01271.5	spe-1
NCU01083.5	spe-2
NCU06727.5	spe-3
NCU10008.5	tca-14
NCU02366.5	tca-3
NCU07697.5	tca-4
NCU00775.5	tca-6
NCU03425.5	thr-2
NCU04277.5	thr-4
NCU00200.5	trp-1
NCU08409.5	trp-3
NCU04411.5	trp-4
NCU06722.5	trp-5
NCU00468.5	tyr-1
NCU04292.5	val-1

## Sheet: Nutrient Rescues
Gene	Supplement
ace-2	ARG
ace-2	GLN
ace-2	L-CITRULLINE
ace-2	L-ORNITHINE
ace-3	ARG
ace-3	GLN
ace-3	L-CITRULLINE
ace-3	L-ORNITHINE
ace-4	ARG
ace-4	GLN
ace-4	L-CITRULLINE
ace-4	L-ORNITHINE
acu-3	BETA-D-FRUCTOSE
acu-3	GLC
acu-3	GLN
acu-3	L-CITRULLINE
acu-3	L-ORNITHINE
acu-3	SUCROSE
acu-5	BETA-D-FRUCTOSE
acu-5	GLC
acu-5	GLN
acu-5	HOMO-SER
acu-5	L-CITRULLINE
acu-5	L-ORNITHINE
acu-5	LYS
acu-5	MET and THR
acu-5	SUCROSE
acu-5	THR
acu-6	BETA-D-FRUCTOSE
acu-6	GLC
acu-6	SUCROSE
ad-2	ADENINE
ad-2	HYPOXANTHINE
ad-3A	ADENINE
ad-3A	HYPOXANTHINE
ad-3B	ADENINE
ad-3B	HYPOXANTHINE
ad-4	ADENINE
ad-8	ADENINE
ad-9	ADENINE
ad-9	HYPOXANTHINE
arg-1	ARG
arg-10	ARG
arg-12	ARG
arg-12	L-CITRULLINE
arg-14	ARG
arg-14	L-CITRULLINE
arg-14	L-ORNITHINE
arg-2	ARG
arg-2	L-CITRULLINE
arg-3	ARG
arg-3	L-CITRULLINE
arg-5	ARG
arg-5	L-CITRULLINE
arg-5	L-ORNITHINE
arg-6	ARG
arg-6	L-CITRULLINE
arg-6	L-ORNITHINE
asn-1	ASN
cys-11	CYS
cys-11	HOMO-CYS
cys-11	L-CYSTATHIONINE
cys-11	MET
cys-11	MET and THR
cys-11	S2O3
cys-11	SO3
cys-4	CYS
cys-4	HOMO-CYS
cys-4	L-CYSTATHIONINE
cys-4	MET
cys-4	MET and THR
cys-5	CYS
cys-5	HOMO-CYS
cys-5	L-CYSTATHIONINE
cys-5	MET
cys-5	MET and THR
cys-5	S2O3
cys-5	SO3
cys-9	CYS
cys-9	HOMO-CYS
cys-9	L-CYSTATHIONINE
cys-9	MET
cys-9	MET and THR
cys-9	S2O3
cys-9	SO3
gln-1	GLN
his-2	HIS
his-3	HIS
his-4	HIS
his-5	HIS
his-6	HIS
hom-1	HOMO-CYS
hom-1	HOMO-SER
hom-1	L-CYSTATHIONINE
hom-1	MET
hom-1	MET and THR
inv	ACET
inv	BETA-D-FRUCTOSE
inv	GLC
inv	GLN
inv	HOMO-SER
inv	L-CITRULLINE
inv	L-ORNITHINE
inv	LYS
inv	MET and THR
inv	THR
leu-1	LEU
leu-2	LEU
lys-2	LYS
lys-3	LYS
lys-4	LYS
lys-5	LYS
met-2	HOMO-CYS
met-2	MET
met-2	MET and THR
met-5	HOMO-CYS
met-5	L-CYSTATHIONINE
met-5	MET
met-5	MET and THR
met-6	MET
met-6	MET and THR
met-7	HOMO-CYS
met-7	L-CYSTATHIONINE
met-7	MET
met-7	MET and THR
met-8	MET
met-8	MET and THR
nic-1	NIACINAMIDE
nic-1	NIACINE
nic-2	NIACINAMIDE
nic-2	NIACINE
nic-3	3-HYDROXY-ANTHRANILATE
nic-3	3-HYDROXY-L-KYNURENINE
nic-3	NIACINAMIDE
nic-3	NIACINE
nit-3	3-HYDROXY-L-KYNURENINE
nit-3	ADENINE
nit-3	AMMONIA
nit-3	ARG
nit-3	ASN
nit-3	GLN
nit-3	HOMO-SER
nit-3	HYPOXANTHINE
nit-3	L-CITRULLINE
nit-3	LEU
nit-3	L-ORNITHINE
nit-3	LYS
nit-3	MET and THR
nit-3	NITRITE
nit-3	PHE and TYR
nit-3	THR
nit-3	TRP
nit-3	TYR
nt	3-HYDROXY-ANTHRANILATE
nt	3-HYDROXY-L-KYNURENINE
nt	NIACINAMIDE
nt	NIACINE
oxD	CYS
oxD	HOMO-CYS
oxD	L-CYSTATHIONINE
oxD	MET
oxD	MET and THR
oxD	S2O3
oxD	SO3
oxD	SULFATE
pan-2	PANTOTHENATE
pt	PHE and TYR
rib-2	RIBOFLAVIN
thr-2	MET and THR
thr-2	THR
trp-1	INDOLE
trp-1	TRP
trp-3	TRP
tyr-1	PHE and TYR
tyr-1	TYR

## Sheet: Non-isozyme SLs
Gene1	Gene2	GeneSymbol1	GeneSymbol2	Common.pwys	Pwy1	Pwy2
G2T-7	NCU00519.5	col-2	NCU00519.5		OXIDATIVEPENT-PWY-1,OXIDATIVEPENT-PWY	NONOXIPENT-PWY,NONOXIPENT-PWY-1
G2T-7	NCU00629.5	col-2	emp-3		OXIDATIVEPENT-PWY-1,OXIDATIVEPENT-PWY	GLYCOLYSIS-1,PWY-5484,PWY2T-1450
G2T-7	NCU07807.5	col-2	fba		OXIDATIVEPENT-PWY-1,OXIDATIVEPENT-PWY	GLUCONEO-PWY,GLYCOLYSIS-1,PWY-5484,PWY2T-1450
G2T-8	NCU00519.5	bal	NCU00519.5		OXIDATIVEPENT-PWY-1,OXIDATIVEPENT-PWY	NONOXIPENT-PWY,NONOXIPENT-PWY-1
G2T-8	NCU00629.5	bal	emp-3		OXIDATIVEPENT-PWY-1,OXIDATIVEPENT-PWY	GLYCOLYSIS-1,PWY-5484,PWY2T-1450
G2T-8	NCU07807.5	bal	fba		OXIDATIVEPENT-PWY-1,OXIDATIVEPENT-PWY	GLUCONEO-PWY,GLYCOLYSIS-1,PWY-5484,PWY2T-1450
NCU00160.5	NCU02505.5	nuo6.6	suc		PWY-3781,PWY-4302,PWY2T-14,PWY2T-15,PWY2T-21,PWY2T-2574
NCU00187.5	NCU05457.5	mig-11	cya-4		PWY0-42	PWY-3781,PWY2T-14,PWY2T-15,PWY2T-21,PWY2T-2574
NCU00187.5	NCU05689.5	mig-11	cox-4		PWY0-42	PWY-3781,PWY2T-14,PWY2T-15,PWY2T-21,PWY2T-2574
NCU00187.5	NCU05816.5	mig-11	NCU05816.5		PWY0-42	PWY-3781,PWY2T-14,PWY2T-15,PWY2T-21,PWY2T-2574
NCU00187.5	NCU06695.5	mig-11	cox-6		PWY0-42	PWY-3781,PWY2T-14,PWY2T-15,PWY2T-21,PWY2T-2574
NCU00187.5	NCU06741.5	mig-11	NCU06741.5		PWY0-42	PWY-3781,PWY2T-14,PWY2T-15,PWY2T-21,PWY2T-2574
NCU00187.5	NCU_16003.5	mig-11	NCU_16003.5		PWY0-42	PWY-3781,PWY2T-14,PWY2T-15,PWY2T-21,PWY2T-2574
NCU00187.5	NCU_16016.5	mig-11	NCU_16016.5		PWY0-42	PWY-3781,PWY2T-14,PWY2T-15,PWY2T-21,PWY2T-2574
NCU00187.5	NCU_16028.5	mig-11	NCU_16028.5		PWY0-42	PWY-3781,PWY2T-14,PWY2T-15,PWY2T-21,PWY2T-2574
NCU00194.5	NCU01412.5	ota	pro-3		ARG-PRO-PWY	PROSYN-PWY
NCU00302.5	NCU02726.5	gsl-3	NCU02726.5		PWY2T-23,PWY3DJ-12,SPHINGOLIPID-SYN-PWY	PWY-3385,PWY4FS-6
NCU00418.5	NCU02505.5	nuo14.8	suc		PWY-3781,PWY-4302,PWY2T-14,PWY2T-15,PWY2T-21,PWY2T-2574
NCU00447.5	NCU02726.5	gsl-2	NCU02726.5		PWY2T-23,PWY3DJ-12,SPHINGOLIPID-SYN-PWY	PWY-3385,PWY4FS-6
NCU00484.5	NCU02505.5	nuo18.4	suc		PWY-3781,PWY-4302,PWY2T-14,PWY2T-15,PWY2T-21,PWY2T-2574
NCU00519.5	NCU00837.5	NCU00519.5	NCU00837.5		NONOXIPENT-PWY,NONOXIPENT-PWY-1	OXIDATIVEPENT-PWY,OXIDATIVEPENT-PWY-1
NCU00519.5	NCU03100.5	NCU00519.5	ppm-2		NONOXIPENT-PWY,NONOXIPENT-PWY-1	OXIDATIVEPENT-PWY,OXIDATIVEPENT-PWY-1
NCU00519.5	NCU07483.5	NCU00519.5	fr		NONOXIPENT-PWY,NONOXIPENT-PWY-1
NCU00519.5	NCU09111.5	NCU00519.5	ace-7		NONOXIPENT-PWY,NONOXIPENT-PWY-1	OXIDATIVEPENT-PWY,OXIDATIVEPENT-PWY-1
NCU00580.5	NCU00655.5	NCU00580.5	NCU00655.5	PWY-5972	PWY-5148,PWY-5970-1,PWY-5996,PWY0-1337,PWY2T-2575,PWY2T-2576,PWY2T-27
NCU00591.5	NCU03922.5	NCU00591.5	NCU03922.5		LEU-DEG2-PWY	PWY-922
NCU00629.5	NCU00837.5	emp-3	NCU00837.5		GLYCOLYSIS-1,PWY-5484,PWY2T-1450	OXIDATIVEPENT-PWY,OXIDATIVEPENT-PWY-1
NCU00629.5	NCU03100.5	emp-3	ppm-2		GLYCOLYSIS-1,PWY-5484,PWY2T-1450	OXIDATIVEPENT-PWY,OXIDATIVEPENT-PWY-1
NCU00629.5	NCU05626.5	emp-3	NCU05626.5		GLYCOLYSIS-1,PWY-5484,PWY2T-1450
NCU00629.5	NCU07483.5	emp-3	fr		GLYCOLYSIS-1,PWY-5484,PWY2T-1450
NCU00629.5	NCU09111.5	emp-3	ace-7		GLYCOLYSIS-1,PWY-5484,PWY2T-1450	OXIDATIVEPENT-PWY,OXIDATIVEPENT-PWY-1
NCU00655.5	NCU04380.5	NCU00655.5	NCU04380.5	PWY-5972		FAO-PWY,PWY-5136-1,PWY-5143,PWY2T-2575,PWY2T-2576
NCU00670.5	NCU02505.5	nuo9.5	suc		PWY-3781,PWY-4302,PWY2T-14,PWY2T-15,PWY2T-21,PWY2T-2574
NCU00680.5	NCU05457.5	NCU00680.5	cya-4		PWY0-42	PWY-3781,PWY2T-14,PWY2T-15,PWY2T-21,PWY2T-2574
NCU00680.5	NCU05689.5	NCU00680.5	cox-4		PWY0-42	PWY-3781,PWY2T-14,PWY2T-15,PWY2T-21,PWY2T-2574
NCU00680.5	NCU05816.5	NCU00680.5	NCU05816.5		PWY0-42	PWY-3781,PWY2T-14,PWY2T-15,PWY2T-21,PWY2T-2574
NCU00680.5	NCU06695.5	NCU00680.5	cox-6		PWY0-42	PWY-3781,PWY2T-14,PWY2T-15,PWY2T-21,PWY2T-2574
NCU00680.5	NCU06741.5	NCU00680.5	NCU06741.5		PWY0-42	PWY-3781,PWY2T-14,PWY2T-15,PWY2T-21,PWY2T-2574
NCU00680.5	NCU_16003.5	NCU00680.5	NCU_16003.5		PWY0-42	PWY-3781,PWY2T-14,PWY2T-15,PWY2T-21,PWY2T-2574
NCU00680.5	NCU_16016.5	NCU00680.5	NCU_16016.5		PWY0-42	PWY-3781,PWY2T-14,PWY2T-15,PWY2T-21,PWY2T-2574
NCU00680.5	NCU_16028.5	NCU00680.5	NCU_16028.5		PWY0-42	PWY-3781,PWY2T-14,PWY2T-15,PWY2T-21,PWY2T-2574
NCU00720.5	NCU02305.5	tca-17	coq-1		PWY-5481	HEXPPSYN-PWY,PWY-5783,PWY-5805,PWY-5806,PWY-5807
NCU00720.5	NCU05982.5	tca-17	coq-3		PWY-5481	PWY-5870,PWY-5871,PWY-5872,PWY-5873,PWY3O-19
NCU00837.5	NCU07807.5	NCU00837.5	fba		OXIDATIVEPENT-PWY,OXIDATIVEPENT-PWY-1	GLUCONEO-PWY,GLYCOLYSIS-1,PWY-5484,PWY2T-1450
NCU00969.5	NCU02505.5	nuo17.8	suc		PWY-3781,PWY-4302,PWY2T-14,PWY2T-15,PWY2T-21,PWY2T-2574
NCU01142.5	NCU02505.5	nuo13.4	suc		PWY-3781,PWY-4302,PWY2T-14,PWY2T-15,PWY2T-21,PWY2T-2574
NCU01169.5	NCU02505.5	nuo24	suc		PWY-3781,PWY-4302,PWY2T-14,PWY2T-15,PWY2T-21,PWY2T-2574
NCU01195.5	NCU01744.5	am	en(am)-2	PWY-5675-1	GLUTSYNIII-PWY	GLUGLNSYN-PWY
NCU01360.5	NCU02505.5	nuo11.5	suc		PWY-3781,PWY-4302,PWY2T-14,PWY2T-15,PWY2T-21,PWY2T-2574
NCU01467.5	NCU02505.5	nuo10.4	suc		PWY-3781,PWY-4302,PWY2T-14,PWY2T-15,PWY2T-21,PWY2T-2574
NCU01480.5	NCU04720.5	NCU01480.5	nit-6			PWY-5675-1,PWY-723
NCU01480.5	NCU05298.5	NCU01480.5	nit-3			PWY-5675-1
NCU01480.5	NCU07205.5	NCU01480.5	nit-10
NCU01553.5	NCU05457.5	coq-2	cya-4		PWY-5870,PWY-5872,PWY3O-19	PWY-3781,PWY2T-14,PWY2T-15,PWY2T-21,PWY2T-2574
NCU01553.5	NCU05689.5	coq-2	cox-4		PWY-5870,PWY-5872,PWY3O-19	PWY-3781,PWY2T-14,PWY2T-15,PWY2T-21,PWY2T-2574
NCU01553.5	NCU05816.5	coq-2	NCU05816.5		PWY-5870,PWY-5872,PWY3O-19	PWY-3781,PWY2T-14,PWY2T-15,PWY2T-21,PWY2T-2574
NCU01553.5	NCU06695.5	coq-2	cox-6		PWY-5870,PWY-5872,PWY3O-19	PWY-3781,PWY2T-14,PWY2T-15,PWY2T-21,PWY2T-2574
NCU01553.5	NCU06741.5	coq-2	NCU06741.5		PWY-5870,PWY-5872,PWY3O-19	PWY-3781,PWY2T-14,PWY2T-15,PWY2T-21,PWY2T-2574
NCU01553.5	NCU_16003.5	coq-2	NCU_16003.5		PWY-5870,PWY-5872,PWY3O-19	PWY-3781,PWY2T-14,PWY2T-15,PWY2T-21,PWY2T-2574
NCU01553.5	NCU_16016.5	coq-2	NCU_16016.5		PWY-5870,PWY-5872,PWY3O-19	PWY-3781,PWY2T-14,PWY2T-15,PWY2T-21,PWY2T-2574
NCU01553.5	NCU_16028.5	coq-2	NCU_16028.5		PWY-5870,PWY-5872,PWY3O-19	PWY-3781,PWY2T-14,PWY2T-15,PWY2T-21,PWY2T-2574
NCU01765.5	NCU02505.5	nuo78	suc		PWY-3781,PWY-4302,PWY2T-14,PWY2T-15,PWY2T-21,PWY2T-2574
NCU01859.5	NCU02505.5	nuo20.9	suc		PWY-3781,PWY-4302,PWY2T-14,PWY2T-15,PWY2T-21,PWY2T-2574
NCU01922.5	NCU05626.5	NCU01922.5	NCU05626.5
NCU01922.5	NCU07930.5	NCU01922.5	cys-18			METHIONINE-DEG1-PWY,PWY-5041,PWY2T-24
NCU02126.5	NCU03922.5	NCU02126.5	NCU03922.5		LEU-DEG2-PWY	PWY-922
NCU02127.5	NCU03922.5	NCU02127.5	NCU03922.5		LEU-DEG2-PWY	PWY-922
NCU02226.5	NCU03963.5	NCU02226.5	nic-7		PWY-4361
NCU02227.5	NCU10468.5	arg-11	arg-4		GLUTORN-PWY	ARGSYNBSUB-PWY
NCU02252.5	NCU09873.5	emp-6	acu-6	GLUCONEO-PWY	GLYCOLYSIS-1,PWY-5484,PWY2T-1450	FERMENTATION-PWY,PWY-561
NCU02280.5	NCU02505.5	nuo21.3b	suc		PWY-3781,PWY-4302,PWY2T-14,PWY2T-15,PWY2T-21,PWY2T-2574
NCU02305.5	NCU02505.5	coq-1	suc		HEXPPSYN-PWY,PWY-5783,PWY-5805,PWY-5806,PWY-5807
NCU02305.5	NCU05457.5	coq-1	cya-4		HEXPPSYN-PWY,PWY-5783,PWY-5805,PWY-5806,PWY-5807	PWY-3781,PWY2T-14,PWY2T-15,PWY2T-21,PWY2T-2574
NCU02305.5	NCU05689.5	coq-1	cox-4		HEXPPSYN-PWY,PWY-5783,PWY-5805,PWY-5806,PWY-5807	PWY-3781,PWY2T-14,PWY2T-15,PWY2T-21,PWY2T-2574
NCU02305.5	NCU05816.5	coq-1	NCU05816.5		HEXPPSYN-PWY,PWY-5783,PWY-5805,PWY-5806,PWY-5807	PWY-3781,PWY2T-14,PWY2T-15,PWY2T-21,PWY2T-2574
NCU02305.5	NCU06695.5	coq-1	cox-6		HEXPPSYN-PWY,PWY-5783,PWY-5805,PWY-5806,PWY-5807	PWY-3781,PWY2T-14,PWY2T-15,PWY2T-21,PWY2T-2574
NCU02305.5	NCU06741.5	coq-1	NCU06741.5		HEXPPSYN-PWY,PWY-5783,PWY-5805,PWY-5806,PWY-5807	PWY-3781,PWY2T-14,PWY2T-15,PWY2T-21,PWY2T-2574
NCU02305.5	NCU08272.5	coq-1	NCU08272.5		HEXPPSYN-PWY,PWY-5783,PWY-5805,PWY-5806,PWY-5807	PWY-5458
NCU02305.5	NCU_16003.5	coq-1	NCU_16003.5		HEXPPSYN-PWY,PWY-5783,PWY-5805,PWY-5806,PWY-5807	PWY-3781,PWY2T-14,PWY2T-15,PWY2T-21,PWY2T-2574
NCU02305.5	NCU_16016.5	coq-1	NCU_16016.5		HEXPPSYN-PWY,PWY-5783,PWY-5805,PWY-5806,PWY-5807	PWY-3781,PWY2T-14,PWY2T-15,PWY2T-21,PWY2T-2574
NCU02305.5	NCU_16028.5	coq-1	NCU_16028.5		HEXPPSYN-PWY,PWY-5783,PWY-5805,PWY-5806,PWY-5807	PWY-3781,PWY2T-14,PWY2T-15,PWY2T-21,PWY2T-2574
NCU02373.5	NCU02505.5	nuo40	suc		PWY-3781,PWY-4302,PWY2T-14,PWY2T-15,PWY2T-21,PWY2T-2574
NCU02450.5	NCU09230.5	NCU02450.5	cys-16		ILEUSYN-PWY,PWY-6196	HOMOCYSDEGR-PWY,LCYSDEG-PWY,PWY-801
NCU02472.5	NCU02505.5	nuo20.8	suc		PWY-3781,PWY-4302,PWY2T-14,PWY2T-15,PWY2T-21,PWY2T-2574
NCU02482.5	NCU05457.5	tca-2	cya-4		FERMENTATION-PWY,GLYOXYLATE-BYPASS,PWY-5690,PWY0-42	PWY-3781,PWY2T-14,PWY2T-15,PWY2T-21,PWY2T-2574
NCU02482.5	NCU05689.5	tca-2	cox-4		FERMENTATION-PWY,GLYOXYLATE-BYPASS,PWY-5690,PWY0-42	PWY-3781,PWY2T-14,PWY2T-15,PWY2T-21,PWY2T-2574
NCU02482.5	NCU05816.5	tca-2	NCU05816.5		FERMENTATION-PWY,GLYOXYLATE-BYPASS,PWY-5690,PWY0-42	PWY-3781,PWY2T-14,PWY2T-15,PWY2T-21,PWY2T-2574
NCU02482.5	NCU06695.5	tca-2	cox-6		FERMENTATION-PWY,GLYOXYLATE-BYPASS,PWY-5690,PWY0-42	PWY-3781,PWY2T-14,PWY2T-15,PWY2T-21,PWY2T-2574
NCU02482.5	NCU06741.5	tca-2	NCU06741.5		FERMENTATION-PWY,GLYOXYLATE-BYPASS,PWY-5690,PWY0-42	PWY-3781,PWY2T-14,PWY2T-15,PWY2T-21,PWY2T-2574
NCU02482.5	NCU_16003.5	tca-2	NCU_16003.5		FERMENTATION-PWY,GLYOXYLATE-BYPASS,PWY-5690,PWY0-42	PWY-3781,PWY2T-14,PWY2T-15,PWY2T-21,PWY2T-2574
NCU02482.5	NCU_16016.5	tca-2	NCU_16016.5		FERMENTATION-PWY,GLYOXYLATE-BYPASS,PWY-5690,PWY0-42	PWY-3781,PWY2T-14,PWY2T-15,PWY2T-21,PWY2T-2574
NCU02482.5	NCU_16028.5	tca-2	NCU_16028.5		FERMENTATION-PWY,GLYOXYLATE-BYPASS,PWY-5690,PWY0-42	PWY-3781,PWY2T-14,PWY2T-15,PWY2T-21,PWY2T-2574
NCU02505.5	NCU02534.5	suc	nuo49			PWY-3781,PWY-4302,PWY2T-14,PWY2T-15,PWY2T-21,PWY2T-2574
NCU02505.5	NCU03093.5	suc	nuo12.3			PWY-3781,PWY-4302,PWY2T-14,PWY2T-15,PWY2T-21,PWY2T-2574
NCU02505.5	NCU03156.5	suc	nuo10.5			PWY-3781,PWY-4302,PWY2T-14,PWY2T-15,PWY2T-21,PWY2T-2574
NCU02505.5	NCU03559.5	suc	NCU03559.5			PWY-3781,PWY2T-14,PWY2T-15,PWY2T-21,PWY2T-2574
NCU02505.5	NCU03953.5	suc	nuo19.3			PWY-3781,PWY-4302,PWY2T-14,PWY2T-15,PWY2T-21,PWY2T-2574
NCU02505.5	NCU04044.5	suc	nuo51			PWY-3781,PWY-4302,PWY2T-14,PWY2T-15,PWY2T-21,PWY2T-2574
NCU02505.5	NCU04074.5	suc	nuo30.4			PWY-3781,PWY-4302,PWY2T-14,PWY2T-15,PWY2T-21,PWY2T-2574
NCU02505.5	NCU04753.5	suc	nuo11.6			PWY-3781,PWY-4302,PWY2T-14,PWY2T-15,PWY2T-21,PWY2T-2574
NCU02505.5	NCU04781.5	suc	nuo9.8			PWY-3781,PWY-4302,PWY2T-14,PWY2T-15,PWY2T-21,PWY2T-2574
NCU02505.5	NCU04899.5	suc	tca-15			FERMENTATION-PWY,GLUCONEO-PWY,GLYOXYLATE-BYPASS,MALATE-ASPARTATE-SHUTTLE-PWY,PWY-5690
NCU02505.5	NCU05009.5	suc	nuo21.3c			PWY-3781,PWY-4302,PWY2T-14,PWY2T-15,PWY2T-21,PWY2T-2574
NCU02505.5	NCU05221.5	suc	nuo21			PWY-3781,PWY-4302,PWY2T-14,PWY2T-15,PWY2T-21,PWY2T-2574
NCU02505.5	NCU05299.5	suc	nuo29.9			PWY-3781,PWY-4302,PWY2T-14,PWY2T-15,PWY2T-21,PWY2T-2574
NCU02505.5	NCU05457.5	suc	cya-4			PWY-3781,PWY2T-14,PWY2T-15,PWY2T-21,PWY2T-2574
NCU02505.5	NCU05689.5	suc	cox-4			PWY-3781,PWY2T-14,PWY2T-15,PWY2T-21,PWY2T-2574
NCU02505.5	NCU05816.5	suc	NCU05816.5			PWY-3781,PWY2T-14,PWY2T-15,PWY2T-21,PWY2T-2574
NCU02505.5	NCU05982.5	suc	coq-3			PWY-5870,PWY-5871,PWY-5872,PWY-5873,PWY3O-19
NCU02505.5	NCU06606.5	suc	fes-1			PWY-3781,PWY2T-14,PWY2T-15,PWY2T-21,PWY2T-2574
NCU02505.5	NCU06695.5	suc	cox-6			PWY-3781,PWY2T-14,PWY2T-15,PWY2T-21,PWY2T-2574
NCU02505.5	NCU06741.5	suc	NCU06741.5			PWY-3781,PWY2T-14,PWY2T-15,PWY2T-21,PWY2T-2574
NCU02505.5	NCU08930.5	suc	nuo21.3a			PWY-3781,PWY-4302,PWY2T-14,PWY2T-15,PWY2T-21,PWY2T-2574
NCU02505.5	NCU08940.5	suc	qcr7			PWY-3781,PWY2T-14,PWY2T-15,PWY2T-21,PWY2T-2574
NCU02505.5	NCU08947.5	suc	qcr8			PWY-3781,PWY2T-14,PWY2T-15,PWY2T-21,PWY2T-2574
NCU02505.5	NCU09002.5	suc	nuo10.6			PWY-3781,PWY-4302,PWY2T-14,PWY2T-15,PWY2T-21,PWY2T-2574
NCU02505.5	NCU09299.5	suc	nuo14			PWY-3781,PWY-4302,PWY2T-14,PWY2T-15,PWY2T-21,PWY2T-2574
NCU02505.5	NCU09460.5	suc	nuo20.1			PWY-3781,PWY-4302,PWY2T-14,PWY2T-15,PWY2T-21,PWY2T-2574
NCU02505.5	NCU_16003.5	suc	NCU_16003.5			PWY-3781,PWY2T-14,PWY2T-15,PWY2T-21,PWY2T-2574
NCU02505.5	NCU_16004.5	suc	NCU_16004.5			PWY-3781,PWY-4302,PWY2T-14,PWY2T-15,PWY2T-21,PWY2T-2574
NCU02505.5	NCU_16006.5	suc	NCU_16006.5			PWY-3781,PWY-4302,PWY2T-14,PWY2T-15,PWY2T-21,PWY2T-2574
NCU02505.5	NCU_16007.5	suc	NCU_16007.5			PWY-3781,PWY-4302,PWY2T-14,PWY2T-15,PWY2T-21,PWY2T-2574
NCU02505.5	NCU_16013.5	suc	NCU_16013.5			PWY-3781,PWY-4302,PWY2T-14,PWY2T-15,PWY2T-21,PWY2T-2574
NCU02505.5	NCU_16016.5	suc	NCU_16016.5			PWY-3781,PWY2T-14,PWY2T-15,PWY2T-21,PWY2T-2574
NCU02505.5	NCU_16019.5	suc	NCU_16019.5			PWY-3781,PWY-4302,PWY2T-14,PWY2T-15,PWY2T-21,PWY2T-2574
NCU02505.5	NCU_16021.5	suc	NCU_16021.5			PWY-3781,PWY-4302,PWY2T-14,PWY2T-15,PWY2T-21,PWY2T-2574
NCU02505.5	NCU_16028.5	suc	NCU_16028.5			PWY-3781,PWY2T-14,PWY2T-15,PWY2T-21,PWY2T-2574
NCU02704.5	NCU05457.5	NCU02704.5	cya-4		ILEUDEG-PWY,PWY-5046,VALDEG-PWY	PWY-3781,PWY2T-14,PWY2T-15,PWY2T-21,PWY2T-2574
NCU02704.5	NCU05689.5	NCU02704.5	cox-4		ILEUDEG-PWY,PWY-5046,VALDEG-PWY	PWY-3781,PWY2T-14,PWY2T-15,PWY2T-21,PWY2T-2574
NCU02704.5	NCU05816.5	NCU02704.5	NCU05816.5		ILEUDEG-PWY,PWY-5046,VALDEG-PWY	PWY-3781,PWY2T-14,PWY2T-15,PWY2T-21,PWY2T-2574
NCU02704.5	NCU06695.5	NCU02704.5	cox-6		ILEUDEG-PWY,PWY-5046,VALDEG-PWY	PWY-3781,PWY2T-14,PWY2T-15,PWY2T-21,PWY2T-2574
NCU02704.5	NCU06741.5	NCU02704.5	NCU06741.5		ILEUDEG-PWY,PWY-5046,VALDEG-PWY	PWY-3781,PWY2T-14,PWY2T-15,PWY2T-21,PWY2T-2574
NCU02704.5	NCU_16003.5	NCU02704.5	NCU_16003.5		ILEUDEG-PWY,PWY-5046,VALDEG-PWY	PWY-3781,PWY2T-14,PWY2T-15,PWY2T-21,PWY2T-2574
NCU02704.5	NCU_16016.5	NCU02704.5	NCU_16016.5		ILEUDEG-PWY,PWY-5046,VALDEG-PWY	PWY-3781,PWY2T-14,PWY2T-15,PWY2T-21,PWY2T-2574
NCU02704.5	NCU_16028.5	NCU02704.5	NCU_16028.5		ILEUDEG-PWY,PWY-5046,VALDEG-PWY	PWY-3781,PWY2T-14,PWY2T-15,PWY2T-21,PWY2T-2574
NCU02726.5	NCU06761.5	NCU02726.5	gsl-19		PWY-3385,PWY4FS-6	PWY2T-23,PWY3DJ-11470,SPHINGOLIPID-SYN-PWY
NCU02726.5	NCU06870.5	NCU02726.5	gsl-1		PWY-3385,PWY4FS-6	PWY2T-23,PWY3DJ-12,SPHINGOLIPID-SYN-PWY
NCU02726.5	NCU07937.5	NCU02726.5	gsl-18		PWY-3385,PWY4FS-6	PWY2T-23,PWY3DJ-11470,SPHINGOLIPID-SYN-PWY
NCU02812.5	NCU08027.5	NCU02812.5	NCU08027.5		PWY-5687,PWY-6126-1
NCU03100.5	NCU07807.5	ppm-2	fba		OXIDATIVEPENT-PWY,OXIDATIVEPENT-PWY-1	GLUCONEO-PWY,GLYCOLYSIS-1,PWY-5484,PWY2T-1450
NCU03617.5	NCU07362.5	NCU03617.5	NCU07362.5
NCU03777.5	NCU05457.5	NCU03777.5	cya-4		VALDEG-PWY	PWY-3781,PWY2T-14,PWY2T-15,PWY2T-21,PWY2T-2574
NCU03777.5	NCU05689.5	NCU03777.5	cox-4		VALDEG-PWY	PWY-3781,PWY2T-14,PWY2T-15,PWY2T-21,PWY2T-2574
NCU03777.5	NCU05816.5	NCU03777.5	NCU05816.5		VALDEG-PWY	PWY-3781,PWY2T-14,PWY2T-15,PWY2T-21,PWY2T-2574
NCU03777.5	NCU06695.5	NCU03777.5	cox-6		VALDEG-PWY	PWY-3781,PWY2T-14,PWY2T-15,PWY2T-21,PWY2T-2574
NCU03777.5	NCU06741.5	NCU03777.5	NCU06741.5		VALDEG-PWY	PWY-3781,PWY2T-14,PWY2T-15,PWY2T-21,PWY2T-2574
NCU03777.5	NCU_16003.5	NCU03777.5	NCU_16003.5		VALDEG-PWY	PWY-3781,PWY2T-14,PWY2T-15,PWY2T-21,PWY2T-2574
NCU03777.5	NCU_16016.5	NCU03777.5	NCU_16016.5		VALDEG-PWY	PWY-3781,PWY2T-14,PWY2T-15,PWY2T-21,PWY2T-2574
NCU03777.5	NCU_16028.5	NCU03777.5	NCU_16028.5		VALDEG-PWY	PWY-3781,PWY2T-14,PWY2T-15,PWY2T-21,PWY2T-2574
NCU03913.5	NCU03922.5	NCU03913.5	NCU03922.5		ILEUDEG-PWY,LEU-DEG2-PWY,VALDEG-PWY	PWY-922
NCU03913.5	NCU05457.5	NCU03913.5	cya-4		ILEUDEG-PWY,LEU-DEG2-PWY,VALDEG-PWY	PWY-3781,PWY2T-14,PWY2T-15,PWY2T-21,PWY2T-2574
NCU03913.5	NCU05689.5	NCU03913.5	cox-4		ILEUDEG-PWY,LEU-DEG2-PWY,VALDEG-PWY	PWY-3781,PWY2T-14,PWY2T-15,PWY2T-21,PWY2T-2574
NCU03913.5	NCU05816.5	NCU03913.5	NCU05816.5		ILEUDEG-PWY,LEU-DEG2-PWY,VALDEG-PWY	PWY-3781,PWY2T-14,PWY2T-15,PWY2T-21,PWY2T-2574
NCU03913.5	NCU06695.5	NCU03913.5	cox-6		ILEUDEG-PWY,LEU-DEG2-PWY,VALDEG-PWY	PWY-3781,PWY2T-14,PWY2T-15,PWY2T-21,PWY2T-2574
NCU03913.5	NCU06741.5	NCU03913.5	NCU06741.5		ILEUDEG-PWY,LEU-DEG2-PWY,VALDEG-PWY	PWY-3781,PWY2T-14,PWY2T-15,PWY2T-21,PWY2T-2574
NCU03913.5	NCU_16003.5	NCU03913.5	NCU_16003.5		ILEUDEG-PWY,LEU-DEG2-PWY,VALDEG-PWY	PWY-3781,PWY2T-14,PWY2T-15,PWY2T-21,PWY2T-2574
NCU03913.5	NCU_16016.5	NCU03913.5	NCU_16016.5		ILEUDEG-PWY,LEU-DEG2-PWY,VALDEG-PWY	PWY-3781,PWY2T-14,PWY2T-15,PWY2T-21,PWY2T-2574
NCU03913.5	NCU_16028.5	NCU03913.5	NCU_16028.5		ILEUDEG-PWY,LEU-DEG2-PWY,VALDEG-PWY	PWY-3781,PWY2T-14,PWY2T-15,PWY2T-21,PWY2T-2574
NCU03922.5	NCU09058.5	NCU03922.5	NCU09058.5		PWY-922	LEU-DEG2-PWY
NCU03922.5	NCU09864.5	NCU03922.5	NCU09864.5		PWY-922	ILEUDEG-PWY,LEU-DEG2-PWY,PWY-5046,VALDEG-PWY
NCU03963.5	NCU06228.5	nic-7	NCU06228.5
NCU03963.5	NCU09264.5	nic-7	NCU09264.5			PWY-4361
NCU04280.5	NCU05457.5	NCU04280.5	cya-4		PWY0-42	PWY-3781,PWY2T-14,PWY2T-15,PWY2T-21,PWY2T-2574
NCU04280.5	NCU05689.5	NCU04280.5	cox-4		PWY0-42	PWY-3781,PWY2T-14,PWY2T-15,PWY2T-21,PWY2T-2574
NCU04280.5	NCU05816.5	NCU04280.5	NCU05816.5		PWY0-42	PWY-3781,PWY2T-14,PWY2T-15,PWY2T-21,PWY2T-2574
NCU04280.5	NCU06695.5	NCU04280.5	cox-6		PWY0-42	PWY-3781,PWY2T-14,PWY2T-15,PWY2T-21,PWY2T-2574
NCU04280.5	NCU06741.5	NCU04280.5	NCU06741.5		PWY0-42	PWY-3781,PWY2T-14,PWY2T-15,PWY2T-21,PWY2T-2574
NCU04280.5	NCU_16003.5	NCU04280.5	NCU_16003.5		PWY0-42	PWY-3781,PWY2T-14,PWY2T-15,PWY2T-21,PWY2T-2574
NCU04280.5	NCU_16016.5	NCU04280.5	NCU_16016.5		PWY0-42	PWY-3781,PWY2T-14,PWY2T-15,PWY2T-21,PWY2T-2574
NCU04280.5	NCU_16028.5	NCU04280.5	NCU_16028.5		PWY0-42	PWY-3781,PWY2T-14,PWY2T-15,PWY2T-21,PWY2T-2574
NCU04768.5	NCU07930.5	NCU04768.5	cys-18			METHIONINE-DEG1-PWY,PWY-5041,PWY2T-24
NCU05457.5	NCU05982.5	cya-4	coq-3		PWY-3781,PWY2T-14,PWY2T-15,PWY2T-21,PWY2T-2574	PWY-5870,PWY-5871,PWY-5872,PWY-5873,PWY3O-19
NCU05457.5	NCU06448.5	cya-4	NCU06448.5		PWY-3781,PWY2T-14,PWY2T-15,PWY2T-21,PWY2T-2574	FAO-PWY,ILEUDEG-PWY,PWY-5136-1,PWY-5177,VALDEG-PWY
NCU05457.5	NCU06543.5	cya-4	NCU06543.5		PWY-3781,PWY2T-14,PWY2T-15,PWY2T-21,PWY2T-2574	ILEUDEG-PWY,VALDEG-PWY
NCU05457.5	NCU09864.5	cya-4	NCU09864.5		PWY-3781,PWY2T-14,PWY2T-15,PWY2T-21,PWY2T-2574	ILEUDEG-PWY,LEU-DEG2-PWY,PWY-5046,VALDEG-PWY
NCU05689.5	NCU05982.5	cox-4	coq-3		PWY-3781,PWY2T-14,PWY2T-15,PWY2T-21,PWY2T-2574	PWY-5870,PWY-5871,PWY-5872,PWY-5873,PWY3O-19
NCU05689.5	NCU06448.5	cox-4	NCU06448.5		PWY-3781,PWY2T-14,PWY2T-15,PWY2T-21,PWY2T-2574	FAO-PWY,ILEUDEG-PWY,PWY-5136-1,PWY-5177,VALDEG-PWY
NCU05689.5	NCU06543.5	cox-4	NCU06543.5		PWY-3781,PWY2T-14,PWY2T-15,PWY2T-21,PWY2T-2574	ILEUDEG-PWY,VALDEG-PWY
NCU05689.5	NCU09864.5	cox-4	NCU09864.5		PWY-3781,PWY2T-14,PWY2T-15,PWY2T-21,PWY2T-2574	ILEUDEG-PWY,LEU-DEG2-PWY,PWY-5046,VALDEG-PWY
NCU05816.5	NCU05982.5	NCU05816.5	coq-3		PWY-3781,PWY2T-14,PWY2T-15,PWY2T-21,PWY2T-2574	PWY-5870,PWY-5871,PWY-5872,PWY-5873,PWY3O-19
NCU05816.5	NCU06448.5	NCU05816.5	NCU06448.5		PWY-3781,PWY2T-14,PWY2T-15,PWY2T-21,PWY2T-2574	FAO-PWY,ILEUDEG-PWY,PWY-5136-1,PWY-5177,VALDEG-PWY
NCU05816.5	NCU06543.5	NCU05816.5	NCU06543.5		PWY-3781,PWY2T-14,PWY2T-15,PWY2T-21,PWY2T-2574	ILEUDEG-PWY,VALDEG-PWY
NCU05816.5	NCU09864.5	NCU05816.5	NCU09864.5		PWY-3781,PWY2T-14,PWY2T-15,PWY2T-21,PWY2T-2574	ILEUDEG-PWY,LEU-DEG2-PWY,PWY-5046,VALDEG-PWY
NCU05982.5	NCU06695.5	coq-3	cox-6		PWY-5870,PWY-5871,PWY-5872,PWY-5873,PWY3O-19	PWY-3781,PWY2T-14,PWY2T-15,PWY2T-21,PWY2T-2574
NCU05982.5	NCU06741.5	coq-3	NCU06741.5		PWY-5870,PWY-5871,PWY-5872,PWY-5873,PWY3O-19	PWY-3781,PWY2T-14,PWY2T-15,PWY2T-21,PWY2T-2574
NCU05982.5	NCU08272.5	coq-3	NCU08272.5		PWY-5870,PWY-5871,PWY-5872,PWY-5873,PWY3O-19	PWY-5458
NCU05982.5	NCU_16003.5	coq-3	NCU_16003.5		PWY-5870,PWY-5871,PWY-5872,PWY-5873,PWY3O-19	PWY-3781,PWY2T-14,PWY2T-15,PWY2T-21,PWY2T-2574
NCU05982.5	NCU_16016.5	coq-3	NCU_16016.5		PWY-5870,PWY-5871,PWY-5872,PWY-5873,PWY3O-19	PWY-3781,PWY2T-14,PWY2T-15,PWY2T-21,PWY2T-2574
NCU05982.5	NCU_16028.5	coq-3	NCU_16028.5		PWY-5870,PWY-5871,PWY-5872,PWY-5873,PWY3O-19	PWY-3781,PWY2T-14,PWY2T-15,PWY2T-21,PWY2T-2574
NCU06448.5	NCU06695.5	NCU06448.5	cox-6		FAO-PWY,ILEUDEG-PWY,PWY-5136-1,PWY-5177,VALDEG-PWY	PWY-3781,PWY2T-14,PWY2T-15,PWY2T-21,PWY2T-2574
NCU06448.5	NCU06741.5	NCU06448.5	NCU06741.5		FAO-PWY,ILEUDEG-PWY,PWY-5136-1,PWY-5177,VALDEG-PWY	PWY-3781,PWY2T-14,PWY2T-15,PWY2T-21,PWY2T-2574
NCU06448.5	NCU_16003.5	NCU06448.5	NCU_16003.5		FAO-PWY,ILEUDEG-PWY,PWY-5136-1,PWY-5177,VALDEG-PWY	PWY-3781,PWY2T-14,PWY2T-15,PWY2T-21,PWY2T-2574
NCU06448.5	NCU_16016.5	NCU06448.5	NCU_16016.5		FAO-PWY,ILEUDEG-PWY,PWY-5136-1,PWY-5177,VALDEG-PWY	PWY-3781,PWY2T-14,PWY2T-15,PWY2T-21,PWY2T-2574
NCU06448.5	NCU_16028.5	NCU06448.5	NCU_16028.5		FAO-PWY,ILEUDEG-PWY,PWY-5136-1,PWY-5177,VALDEG-PWY	PWY-3781,PWY2T-14,PWY2T-15,PWY2T-21,PWY2T-2574
NCU06543.5	NCU06695.5	NCU06543.5	cox-6		ILEUDEG-PWY,VALDEG-PWY	PWY-3781,PWY2T-14,PWY2T-15,PWY2T-21,PWY2T-2574
NCU06543.5	NCU06741.5	NCU06543.5	NCU06741.5		ILEUDEG-PWY,VALDEG-PWY	PWY-3781,PWY2T-14,PWY2T-15,PWY2T-21,PWY2T-2574
NCU06543.5	NCU_16003.5	NCU06543.5	NCU_16003.5		ILEUDEG-PWY,VALDEG-PWY	PWY-3781,PWY2T-14,PWY2T-15,PWY2T-21,PWY2T-2574
NCU06543.5	NCU_16016.5	NCU06543.5	NCU_16016.5		ILEUDEG-PWY,VALDEG-PWY	PWY-3781,PWY2T-14,PWY2T-15,PWY2T-21,PWY2T-2574
NCU06543.5	NCU_16028.5	NCU06543.5	NCU_16028.5		ILEUDEG-PWY,VALDEG-PWY	PWY-3781,PWY2T-14,PWY2T-15,PWY2T-21,PWY2T-2574
NCU06695.5	NCU09864.5	cox-6	NCU09864.5		PWY-3781,PWY2T-14,PWY2T-15,PWY2T-21,PWY2T-2574	ILEUDEG-PWY,LEU-DEG2-PWY,PWY-5046,VALDEG-PWY
NCU06741.5	NCU09864.5	NCU06741.5	NCU09864.5		PWY-3781,PWY2T-14,PWY2T-15,PWY2T-21,PWY2T-2574	ILEUDEG-PWY,LEU-DEG2-PWY,PWY-5046,VALDEG-PWY
NCU07483.5	NCU07807.5	fr	fba			GLUCONEO-PWY,GLYCOLYSIS-1,PWY-5484,PWY2T-1450
NCU07773.5	NCU08027.5	NCU07773.5	NCU08027.5		PWY0-166
NCU07807.5	NCU09111.5	fba	ace-7		GLUCONEO-PWY,GLYCOLYSIS-1,PWY-5484,PWY2T-1450	OXIDATIVEPENT-PWY,OXIDATIVEPENT-PWY-1
NCU08027.5	NCU10893.5	NCU08027.5	NCU10893.5			PWY0-166
NCU09864.5	NCU_16003.5	NCU09864.5	NCU_16003.5		ILEUDEG-PWY,LEU-DEG2-PWY,PWY-5046,VALDEG-PWY	PWY-3781,PWY2T-14,PWY2T-15,PWY2T-21,PWY2T-2574
NCU09864.5	NCU_16016.5	NCU09864.5	NCU_16016.5		ILEUDEG-PWY,LEU-DEG2-PWY,PWY-5046,VALDEG-PWY	PWY-3781,PWY2T-14,PWY2T-15,PWY2T-21,PWY2T-2574
NCU09864.5	NCU_16028.5	NCU09864.5	NCU_16028.5		ILEUDEG-PWY,LEU-DEG2-PWY,PWY-5046,VALDEG-PWY	PWY-3781,PWY2T-14,PWY2T-15,PWY2T-21,PWY2T-2574
NCU06532.5	NCU07334.5	pyr-1	uc-5		PWY0-162,PWY-5686

## Sheet: Isozyme SLs
Gene1	Gene2	GeneSymbol1	GeneSymbol2
NCU00200.5	NCU05129.5	trp-1	trp-2
NCU00463.5	NCU09183.5	kyn-2	kyn-1
NCU00466.5	NCU08894.5	NCU00466.5	NCU08894.5
NCU00792.5	NCU04292.5	NCU00792.5	val-1
NCU00920.5	NCU03575.5	NCU00920.5	NCU03575.5
NCU00931.5	NCU04020.5	NCU00931.5	NCU04020.5
NCU00951.5	NCU08703.5	NCU00951.5	NCU08703.5
NCU01443.5	NCU09594.5	ser-8	NCU09594.5
NCU01449.5	NCU07188.5	rib-3	rib-4
NCU01632.5	NCU06023.5	aro-1	qa-2
NCU01692.5	NCU02482.5	cit-1	tca-2
NCU02380.5	NCU03129.5	NCU02380.5	NCU03129.5
NCU02802.5	NCU06231.5	arg-13	NCU06231.5
NCU03030.5	NCU07755.5	cyt-18	NCU07755.5
NCU03235.5	NCU04433.5	cys-13	cys-14
NCU03759.5	NCU07451.5	NCU03759.5	NCU07451.5
NCU04069.5	NCU09567.5	NCU04069.5	NCU09567.5
NCU04449.5	NCU09892.5	NCU04449.5	NCU09892.5
NCU04579.5	NCU05683.5	ilv-1	NCU05683.5
NCU05390.5	NCU07465.5	NCU05390.5	NCU07465.5
NCU06457.5	NCU06866.5	NCU06457.5	NCU06866.5
NCU07941.5	NCU11920.5	NCU07941.5	NCU11920.5
